# Supplementary material for: [1,3-Bis(2-ethoxy­phen­yl)triazenido]bromidomercury(II)
Source: Acta Crystallogr Sect E Struct Rep Online. 2009 Sep 30;65(Pt 10):m1259–60. doi: 10.1107/S1600536809038732 (PMC2970410; doi:10.1107/S1600536809038732)
Supplement: Supplementary file 1 [file e-65-m1259-sup1.cif]

##############################################################################
###                                                                        ###
###        Electronic paper (Acta Crystallographica Section E)             ###
###                                                                        ###
##############################################################################
#                                                                            #
# This CIF contains the data in a paper accepted for publication in Acta     #
# Crystallographica Section E. It conforms to the requirements of Notes      #
# for Authors for Section E, and has been peer reviewed under the auspices   #
# of the IUCr Commission on Journals.                                        #
#                                                                            #
# Full details of the Crystallographic Information File format               #
# are given in the paper "The Crystallographic Information File (CIF):       #
# a New Standard Archive File for Crystallography" by S. R. Hall, F. H.      #
# Allen and I. D. Brown [Acta Cryst. (1991), A47, 655-685].                  #
#                                                                            #
# The current version of the core CIF dictionary is obtainable from          #
# ftp://ftp.iucr.org/pub/cif_core.dic. The current version number is 2.4.    #
#                                                                            #
# Software is freely available for graphical display of the structure(s) in  #
# this CIF.  For information consult the CIF home page http://www.iucr.org/  #
# cif/home.html                                                              #
#                                                                            #
# This file may be used for bona fide research purposes within the           #
# scientific community so long as proper attribution is given to the journal # 
# article from which it was obtained.                                        #
#                                                                            #
##############################################################################
                                             
data_I
_audit_creation_method     SHELXL-97
_chemical_name_systematic
;
[1,3-Bis(2-ethoxyphenyl)triazenido]bromidomercury(II)
;
_chemical_name_common     ?
_chemical_formula_moiety     'C16 H18 Br Hg N3 O2'
_chemical_formula_sum     'C16 H18 Br Hg N3 O2'
_chemical_formula_iupac     '[Hg Br (C16 H18 N3 O2)]'
_chemical_formula_weight     564.83
_chemical_melting_point     ?
_symmetry_cell_setting     monoclinic
_symmetry_space_group_name_H-M     'P 21/n'
_symmetry_space_group_name_Hall     '-P 2yn'
loop_
    _symmetry_equiv_pos_as_xyz
    'x, y, z'
    '-x+1/2, y+1/2, -z+1/2'
    '-x, -y, -z'
    'x-1/2, -y-1/2, z-1/2'
_cell_length_a     10.2359(7)
_cell_length_b     7.4659(5)
_cell_length_c     22.4123(14)
_cell_angle_alpha     90.00
_cell_angle_beta     98.860(6)
_cell_angle_gamma     90.00
_cell_volume     1692.32(19)
_cell_formula_units_Z     4
_cell_measurement_reflns_used     4844
_cell_measurement_theta_min     2.34
_cell_measurement_theta_max     29.45
_cell_measurement_temperature     100(2)
_exptl_crystal_description     plate
_exptl_crystal_colour     orange
_exptl_crystal_size_max     0.28
_exptl_crystal_size_mid     0.12
_exptl_crystal_size_min     0.03
_exptl_crystal_density_diffrn     2.217
_exptl_crystal_density_meas     ?
_exptl_crystal_density_method     'not measured'
_exptl_crystal_F_000     1064
_exptl_absorpt_coefficient_mu     11.468
_exptl_absorpt_correction_type     multi-scan
_exptl_absorpt_process_details     '(SADABS; Sheldrick, 1998)'
_exptl_absorpt_correction_T_min     0.221
_exptl_absorpt_correction_T_max     0.709
_exptl_special_details
;
;
_diffrn_ambient_temperature     100(2)
_diffrn_radiation_type     MoK\a
_diffrn_radiation_wavelength     0.71073
_diffrn_radiation_source     'fine-focus sealed tube'
_diffrn_radiation_monochromator     graphite
_diffrn_measurement_device_type     'Bruker APEXII CCD'
_diffrn_measurement_method     \w
_diffrn_detector_area_resol_mean     ?
_diffrn_reflns_number     20759
_diffrn_reflns_av_R_equivalents     0.0614
_diffrn_reflns_av_sigmaI/netI     0.0556
_diffrn_reflns_theta_min     2.08
_diffrn_reflns_theta_max     30.00
_diffrn_reflns_theta_full     30.00
_diffrn_measured_fraction_theta_max     0.999
_diffrn_measured_fraction_theta_full     0.999
_diffrn_reflns_limit_h_min     -14
_diffrn_reflns_limit_h_max     14
_diffrn_reflns_limit_k_min     -10
_diffrn_reflns_limit_k_max     10
_diffrn_reflns_limit_l_min     -31
_diffrn_reflns_limit_l_max     31
_diffrn_standards_number     0
_diffrn_standards_interval_count     ?
_diffrn_standards_interval_time     ?
_diffrn_standards_decay_%     ?
_refine_special_details
;
Refinement of <i>F</i>^2^ against ALL reflections. The weighted <i>R</i>-factor
<i>wR</i> and goodness of fit <i>S</i> are based on <i>F</i>^2^, conventional
<i>R</i>-factors <i>R</i> are based on <i>F</i>, with <i>F</i> set to zero for
negative <i>F</i>^2^. The threshold expression of <i>F</i>^2^ >
\s(<i>F</i>^2^) is used only for calculating <i>R</i>-factors(gt) <i>etc</i>.
and is not relevant to the choice of reflections for refinement.
<i>R</i>-factors based on <i>F</i>^2^ are statistically about twice as large
as those based on <i>F</i>, and <i>R</i>- factors based on ALL data will be
even larger. The maximum and minimum difference map peaks are within 1.21 \%A
of Hg1.
;
_reflns_number_total     4943
_reflns_number_gt     4081
_reflns_threshold_expression     I>2\s(I)
_refine_ls_structure_factor_coef     Fsqd
_refine_ls_matrix_type     full
_refine_ls_R_factor_all     0.0413
_refine_ls_R_factor_gt     0.0293
_refine_ls_wR_factor_gt     0.0580
_refine_ls_wR_factor_ref     0.0622
_refine_ls_goodness_of_fit_ref     1.002
_refine_ls_restrained_S_all     1.002
_refine_ls_number_reflns     4943
_refine_ls_number_parameters     210
_refine_ls_number_restraints     0
_refine_ls_hydrogen_treatment     constr
_refine_ls_weighting_scheme     calc
_refine_ls_weighting_details
                   'calc w=1/[\s^2^(Fo^2^)+(0.01P)^2^] where P=(Fo^2^+2Fc^2^)/3'
_atom_sites_solution_hydrogens     geom
_atom_sites_solution_primary     direct
_atom_sites_solution_secondary     difmap
_refine_ls_shift/su_max     0.001
_refine_ls_shift/su_mean     0.000
_refine_diff_density_max     1.325
_refine_diff_density_min     -1.427
_refine_ls_extinction_method     none
_refine_ls_extinction_coef     ?
loop_
    _atom_type_symbol
    _atom_type_description
    _atom_type_scat_dispersion_real
    _atom_type_scat_dispersion_imag
    _atom_type_scat_source
    'C' 'C' 0.0033 0.0016
                         'International Tables Vol C Tables 4.2.6.8 and 6.1.1.4'
    'H' 'H' 0.0000 0.0000
                         'International Tables Vol C Tables 4.2.6.8 and 6.1.1.4'
    'N' 'N' 0.0061 0.0033
                         'International Tables Vol C Tables 4.2.6.8 and 6.1.1.4'
    'O' 'O' 0.0106 0.0060
                         'International Tables Vol C Tables 4.2.6.8 and 6.1.1.4'
    'Br' 'Br' -0.2901 2.4595
                         'International Tables Vol C Tables 4.2.6.8 and 6.1.1.4'
    'Hg' 'Hg' -2.3894 9.2266
                         'International Tables Vol C Tables 4.2.6.8 and 6.1.1.4'
_computing_data_collection     'APEX2 (Bruker, 2005)'
_computing_cell_refinement     'SAINT (Bruker, 2005)'
_computing_data_reduction     'SAINT (Bruker, 2005)'
_computing_structure_solution     'SHELXTL (Sheldrick, 2008)'
_computing_structure_refinement     'SHELXTL (Sheldrick, 2008)'
_computing_molecular_graphics
;
Mercury (Macrae <i>et al.</i>,  2006), PLATON (Spek, 2009) and
SHELXTL (Sheldrick, 2008)
;
_computing_publication_material     'SHELXTL (Sheldrick, 2008)'
loop_
    _atom_site_type_symbol
    _atom_site_label
    _atom_site_fract_x
    _atom_site_fract_y
    _atom_site_fract_z
    _atom_site_U_iso_or_equiv
    _atom_site_adp_type
    _atom_site_calc_flag
    _atom_site_refinement_flags
    _atom_site_occupancy
    _atom_site_disorder_assembly
    _atom_site_disorder_group
    Hg Hg1 -0.152069(14) 0.681795(19) 0.053806(7) 0.01739(5) Uani d . 1 . .
    Br Br1 -0.36007(4) 0.63210(6) 0.08813(2) 0.02803(10) Uani d . 1 . .
    O O1 -0.1764(2) 0.8602(3) -0.05325(12) 0.0160(5) Uani d . 1 . .
    O O2 0.0190(3) 0.4368(3) 0.20087(13) 0.0175(6) Uani d . 1 . .
    N N1 0.0246(3) 0.7115(4) 0.01922(15) 0.0148(6) Uani d . 1 . .
    N N2 0.1262(3) 0.6390(4) 0.05569(15) 0.0140(6) Uani d . 1 . .
    N N3 0.0888(3) 0.5769(4) 0.10309(15) 0.0147(6) Uani d . 1 . .
    C C1 -0.0555(3) 0.8727(5) -0.07197(17) 0.0127(7) Uani d . 1 . .
    C C2 0.0503(4) 0.7918(4) -0.03385(17) 0.0133(7) Uani d . 1 . .
    C C3 0.1769(4) 0.7992(5) -0.05036(18) 0.0170(8) Uani d . 1 . .
    H H3 0.2493 0.7441 -0.0254 0.020 Uiso calc R 1 . .
    C C4 0.1972(4) 0.8862(5) -0.1028(2) 0.0202(8) Uani d . 1 . .
    H H4 0.2834 0.8906 -0.1136 0.024 Uiso calc R 1 . .
    C C5 0.0928(4) 0.9665(5) -0.13943(18) 0.0182(8) Uani d . 1 . .
    H H5 0.1073 1.0270 -0.1751 0.022 Uiso calc R 1 . .
    C C6 -0.0331(4) 0.9589(5) -0.12414(18) 0.0168(8) Uani d . 1 . .
    H H6 -0.1048 1.0134 -0.1497 0.020 Uiso calc R 1 . .
    C C7 0.1494(3) 0.4203(5) 0.19634(18) 0.0143(7) Uani d . 1 . .
    C C8 0.1896(3) 0.4974(5) 0.14479(17) 0.0136(7) Uani d . 1 . .
    C C9 0.3235(4) 0.4931(5) 0.13872(18) 0.0172(8) Uani d . 1 . .
    H H9 0.3514 0.5475 0.1045 0.021 Uiso calc R 1 . .
    C C10 0.4158(4) 0.4114(5) 0.18149(19) 0.0187(8) Uani d . 1 . .
    H H10 0.5066 0.4105 0.1770 0.022 Uiso calc R 1 . .
    C C11 0.3744(4) 0.3301(5) 0.23141(19) 0.0183(8) Uani d . 1 . .
    H H11 0.4371 0.2716 0.2606 0.022 Uiso calc R 1 . .
    C C12 0.2414(4) 0.3343(5) 0.23868(19) 0.0173(8) Uani d . 1 . .
    H H12 0.2139 0.2781 0.2727 0.021 Uiso calc R 1 . .
    C C13 -0.2862(4) 0.9515(5) -0.08961(18) 0.0174(8) Uani d . 1 . .
    H H13A -0.3002 0.9034 -0.1313 0.021 Uiso calc R 1 . .
    H H13B -0.2678 1.0814 -0.0914 0.021 Uiso calc R 1 . .
    C C14 -0.4070(4) 0.9196(6) -0.0602(2) 0.0233(9) Uani d . 1 . .
    H H14A -0.4809 0.9907 -0.0809 0.035 Uiso calc R 1 . .
    H H14B -0.3885 0.9552 -0.0177 0.035 Uiso calc R 1 . .
    H H14C -0.4303 0.7922 -0.0630 0.035 Uiso calc R 1 . .
    C C15 -0.0256(4) 0.3651(5) 0.25327(19) 0.0213(8) Uani d . 1 . .
    H H15A 0.0251 0.4179 0.2902 0.026 Uiso calc R 1 . .
    H H15B -0.0132 0.2336 0.2548 0.026 Uiso calc R 1 . .
    C C16 -0.1692(4) 0.4104(6) 0.2491(2) 0.0272(10) Uani d . 1 . .
    H H16A -0.2048 0.3543 0.2828 0.041 Uiso calc R 1 . .
    H H16B -0.2173 0.3659 0.2108 0.041 Uiso calc R 1 . .
    H H16C -0.1795 0.5406 0.2511 0.041 Uiso calc R 1 . .
loop_
    _atom_site_aniso_label
    _atom_site_aniso_U_11
    _atom_site_aniso_U_22
    _atom_site_aniso_U_33
    _atom_site_aniso_U_12
    _atom_site_aniso_U_13
    _atom_site_aniso_U_23
    Hg1 0.01495(7) 0.01991(8) 0.01826(8) -0.00083(5) 0.00561(5) 0.00169(6)
    Br1 0.01972(19) 0.0300(2) 0.0374(3) 0.00079(16) 0.01402(18) 0.00757(19)
    O1 0.0130(12) 0.0221(13) 0.0132(14) 0.0018(10) 0.0027(10) 0.0021(11)
    O2 0.0165(13) 0.0211(13) 0.0156(14) -0.0003(10) 0.0042(11) 0.0040(11)
    N1 0.0134(14) 0.0167(15) 0.0134(16) 0.0014(11) -0.0006(12) 0.0011(12)
    N2 0.0169(15) 0.0129(14) 0.0117(16) -0.0016(11) 0.0006(12) -0.0013(12)
    N3 0.0156(15) 0.0143(14) 0.0138(16) -0.0030(11) 0.0010(12) 0.0007(12)
    C1 0.0149(17) 0.0127(15) 0.0103(17) -0.0005(13) 0.0017(14) -0.0027(14)
    C2 0.0158(17) 0.0123(16) 0.0123(18) -0.0007(12) 0.0043(14) -0.0009(13)
    C3 0.0142(17) 0.0181(18) 0.019(2) -0.0015(13) 0.0032(15) 0.0000(15)
    C4 0.0159(18) 0.0242(19) 0.022(2) -0.0039(15) 0.0085(16) -0.0017(17)
    C5 0.0197(19) 0.0212(19) 0.0149(19) -0.0034(15) 0.0061(15) 0.0005(16)
    C6 0.0183(18) 0.0148(17) 0.017(2) -0.0002(14) 0.0017(15) 0.0008(15)
    C7 0.0141(17) 0.0119(16) 0.0168(19) 0.0004(13) 0.0028(14) 0.0005(14)
    C8 0.0170(17) 0.0123(16) 0.0110(18) 0.0001(13) 0.0007(14) -0.0020(14)
    C9 0.0208(19) 0.0146(17) 0.017(2) -0.0034(14) 0.0041(15) -0.0011(15)
    C10 0.0171(18) 0.0187(19) 0.019(2) -0.0005(14) -0.0001(15) -0.0015(16)
    C11 0.0183(18) 0.0173(17) 0.017(2) 0.0004(14) -0.0035(15) -0.0022(16)
    C12 0.0215(18) 0.0131(17) 0.0167(19) -0.0001(14) 0.0018(15) -0.0004(15)
    C13 0.0146(17) 0.0189(18) 0.017(2) -0.0005(14) -0.0018(15) 0.0005(16)
    C14 0.0162(19) 0.030(2) 0.023(2) 0.0012(16) 0.0029(16) -0.0019(18)
    C15 0.029(2) 0.0205(19) 0.015(2) 0.0008(16) 0.0069(17) 0.0025(16)
    C16 0.029(2) 0.029(2) 0.028(3) 0.0044(17) 0.0154(19) 0.0074(19)
_geom_special_details
;
All e.s.d.'s (except the e.s.d. in the dihedral angle between two l.s. planes)
are estimated using the full covariance matrix. The cell e.s.d.'s are taken
into account individually in the estimation of e.s.d.'s in distances, angles
and torsion angles; correlations between e.s.d.'s in cell parameters are only
used when they are defined by crystal symmetry. An approximate (isotropic)
treatment of cell e.s.d.'s is used for estimating e.s.d.'s involving l.s.
planes.
;
loop_
    _geom_bond_atom_site_label_1
    _geom_bond_atom_site_label_2
    _geom_bond_site_symmetry_2
    _geom_bond_distance
    _geom_bond_publ_flag
    Hg1 N1 . 2.086(3) ?
    Hg1 Br1 . 2.4014(4) ?
    Hg1 N3 . 2.660(3) ?
    O1 C1 . 1.370(4) ?
    O1 C13 . 1.452(4) ?
    O2 C7 . 1.359(4) ?
    O2 C15 . 1.428(5) ?
    N1 N2 . 1.334(4) ?
    N1 C2 . 1.393(5) ?
    N2 N3 . 1.271(4) ?
    N3 C8 . 1.412(5) ?
    C1 C6 . 1.384(5) ?
    C1 C2 . 1.408(5) ?
    C2 C3 . 1.403(5) ?
    C3 C4 . 1.386(6) ?
    C3 H3 . 0.9500 ?
    C4 C5 . 1.381(6) ?
    C4 H4 . 0.9500 ?
    C5 C6 . 1.385(5) ?
    C5 H5 . 0.9500 ?
    C6 H6 . 0.9500 ?
    C7 C12 . 1.387(5) ?
    C7 C8 . 1.408(5) ?
    C8 C9 . 1.398(5) ?
    C9 C10 . 1.380(5) ?
    C9 H9 . 0.9500 ?
    C10 C11 . 1.395(6) ?
    C10 H10 . 0.9500 ?
    C11 C12 . 1.396(5) ?
    C11 H11 . 0.9500 ?
    C12 H12 . 0.9500 ?
    C13 C14 . 1.507(5) ?
    C13 H13A . 0.9900 ?
    C13 H13B . 0.9900 ?
    C14 H14A . 0.9800 ?
    C14 H14B . 0.9800 ?
    C14 H14C . 0.9800 ?
    C15 C16 . 1.497(6) ?
    C15 H15A . 0.9900 ?
    C15 H15B . 0.9900 ?
    C16 H16A . 0.9800 ?
    C16 H16B . 0.9800 ?
    C16 H16C . 0.9800 ?
loop_
    _geom_angle_atom_site_label_1
    _geom_angle_atom_site_label_2
    _geom_angle_atom_site_label_3
    _geom_angle_site_symmetry_1
    _geom_angle_site_symmetry_3
    _geom_angle
    _geom_angle_publ_flag
    N1 Hg1 Br1 . . 175.94(9) ?
    N1 Hg1 N3 . . 52.01(11) ?
    Br1 Hg1 N3 . . 129.22(7) ?
    C1 O1 C13 . . 117.0(3) ?
    C7 O2 C15 . . 118.0(3) ?
    N2 N1 C2 . . 117.8(3) ?
    N2 N1 Hg1 . . 111.6(2) ?
    C2 N1 Hg1 . . 130.7(2) ?
    N3 N2 N1 . . 110.7(3) ?
    N2 N3 C8 . . 115.1(3) ?
    N2 N3 Hg1 . . 85.7(2) ?
    C8 N3 Hg1 . . 159.2(3) ?
    O1 C1 C6 . . 124.4(3) ?
    O1 C1 C2 . . 115.6(3) ?
    C6 C1 C2 . . 120.0(3) ?
    N1 C2 C3 . . 123.1(3) ?
    N1 C2 C1 . . 118.3(3) ?
    C3 C2 C1 . . 118.6(3) ?
    C4 C3 C2 . . 120.5(4) ?
    C4 C3 H3 . . 119.7 ?
    C2 C3 H3 . . 119.7 ?
    C5 C4 C3 . . 120.3(4) ?
    C5 C4 H4 . . 119.9 ?
    C3 C4 H4 . . 119.9 ?
    C4 C5 C6 . . 120.0(4) ?
    C4 C5 H5 . . 120.0 ?
    C6 C5 H5 . . 120.0 ?
    C1 C6 C5 . . 120.6(4) ?
    C1 C6 H6 . . 119.7 ?
    C5 C6 H6 . . 119.7 ?
    O2 C7 C12 . . 124.2(4) ?
    O2 C7 C8 . . 116.0(3) ?
    C12 C7 C8 . . 119.8(3) ?
    C9 C8 C7 . . 119.0(3) ?
    C9 C8 N3 . . 124.9(3) ?
    C7 C8 N3 . . 116.0(3) ?
    C10 C9 C8 . . 121.3(4) ?
    C10 C9 H9 . . 119.4 ?
    C8 C9 H9 . . 119.4 ?
    C9 C10 C11 . . 119.3(4) ?
    C9 C10 H10 . . 120.4 ?
    C11 C10 H10 . . 120.4 ?
    C10 C11 C12 . . 120.4(4) ?
    C10 C11 H11 . . 119.8 ?
    C12 C11 H11 . . 119.8 ?
    C7 C12 C11 . . 120.1(4) ?
    C7 C12 H12 . . 119.9 ?
    C11 C12 H12 . . 119.9 ?
    O1 C13 C14 . . 107.3(3) ?
    O1 C13 H13A . . 110.3 ?
    C14 C13 H13A . . 110.3 ?
    O1 C13 H13B . . 110.3 ?
    C14 C13 H13B . . 110.3 ?
    H13A C13 H13B . . 108.5 ?
    C13 C14 H14A . . 109.5 ?
    C13 C14 H14B . . 109.5 ?
    H14A C14 H14B . . 109.5 ?
    C13 C14 H14C . . 109.5 ?
    H14A C14 H14C . . 109.5 ?
    H14B C14 H14C . . 109.5 ?
    O2 C15 C16 . . 107.5(3) ?
    O2 C15 H15A . . 110.2 ?
    C16 C15 H15A . . 110.2 ?
    O2 C15 H15B . . 110.2 ?
    C16 C15 H15B . . 110.2 ?
    H15A C15 H15B . . 108.5 ?
    C15 C16 H16A . . 109.5 ?
    C15 C16 H16B . . 109.5 ?
    H16A C16 H16B . . 109.5 ?
    C15 C16 H16C . . 109.5 ?
    H16A C16 H16C . . 109.5 ?
    H16B C16 H16C . . 109.5 ?
loop_
    _geom_torsion_atom_site_label_1
    _geom_torsion_atom_site_label_2
    _geom_torsion_atom_site_label_3
    _geom_torsion_atom_site_label_4
    _geom_torsion_site_symmetry_1
    _geom_torsion_site_symmetry_2
    _geom_torsion_site_symmetry_3
    _geom_torsion_site_symmetry_4
    _geom_torsion
    _geom_torsion_publ_flag
    N3 Hg1 N1 N2 . . . . 1.4(2) ?
    N3 Hg1 N1 C2 . . . . -178.7(4) ?
    C2 N1 N2 N3 . . . . 177.6(3) ?
    Hg1 N1 N2 N3 . . . . -2.5(3) ?
    N1 N2 N3 C8 . . . . -179.9(3) ?
    N1 N2 N3 Hg1 . . . . 1.8(3) ?
    N1 Hg1 N3 N2 . . . . -1.37(19) ?
    Br1 Hg1 N3 N2 . . . . 173.68(16) ?
    N1 Hg1 N3 C8 . . . . -177.1(7) ?
    Br1 Hg1 N3 C8 . . . . -2.1(7) ?
    C13 O1 C1 C6 . . . . -3.0(5) ?
    C13 O1 C1 C2 . . . . 176.4(3) ?
    N2 N1 C2 C3 . . . . 0.1(5) ?
    Hg1 N1 C2 C3 . . . . -179.7(3) ?
    N2 N1 C2 C1 . . . . -178.4(3) ?
    Hg1 N1 C2 C1 . . . . 1.7(5) ?
    O1 C1 C2 N1 . . . . -1.5(5) ?
    C6 C1 C2 N1 . . . . 177.9(3) ?
    O1 C1 C2 C3 . . . . 179.8(3) ?
    C6 C1 C2 C3 . . . . -0.7(5) ?
    N1 C2 C3 C4 . . . . -177.8(3) ?
    C1 C2 C3 C4 . . . . 0.7(5) ?
    C2 C3 C4 C5 . . . . -0.1(6) ?
    C3 C4 C5 C6 . . . . -0.6(6) ?
    O1 C1 C6 C5 . . . . 179.5(3) ?
    C2 C1 C6 C5 . . . . 0.1(5) ?
    C4 C5 C6 C1 . . . . 0.6(6) ?
    C15 O2 C7 C12 . . . . 1.7(5) ?
    C15 O2 C7 C8 . . . . -178.3(3) ?
    O2 C7 C8 C9 . . . . 176.9(3) ?
    C12 C7 C8 C9 . . . . -3.1(5) ?
    O2 C7 C8 N3 . . . . -2.1(5) ?
    C12 C7 C8 N3 . . . . 177.9(3) ?
    N2 N3 C8 C9 . . . . 3.9(5) ?
    Hg1 N3 C8 C9 . . . . 179.2(5) ?
    N2 N3 C8 C7 . . . . -177.2(3) ?
    Hg1 N3 C8 C7 . . . . -1.9(8) ?
    C7 C8 C9 C10 . . . . 1.5(5) ?
    N3 C8 C9 C10 . . . . -179.6(3) ?
    C8 C9 C10 C11 . . . . 0.6(6) ?
    C9 C10 C11 C12 . . . . -1.2(6) ?
    O2 C7 C12 C11 . . . . -177.5(3) ?
    C8 C7 C12 C11 . . . . 2.5(5) ?
    C10 C11 C12 C7 . . . . -0.3(6) ?
    C1 O1 C13 C14 . . . . -179.7(3) ?
    C7 O2 C15 C16 . . . . 176.5(3) ?
loop_
    _geom_hbond_atom_site_label_D
    _geom_hbond_atom_site_label_H
    _geom_hbond_atom_site_label_A
    _geom_hbond_site_symmetry_A
    _geom_hbond_distance_DH
    _geom_hbond_distance_HA
    _geom_hbond_distance_DA
    _geom_hbond_angle_DHA
    C13 H13B N2 3_575 0.99 2.60 3.496(5) 151
    C12 H12 Cg1 2_545 0.95 2.85 3.559(4) 132
    C13 H13A Cg1 3_565 0.99 2.72 3.523(4) 139
data_global
_journal_date_recd_electronic     2009-08-20
_journal_date_accepted     2009-09-24
_journal_name_full     'Acta Crystallographica, Section E'
_journal_year     2009
_journal_volume     65
_journal_issue     10
_journal_page_first     m1259
_journal_page_last     m1260
_journal_paper_category     QM
_journal_coeditor_code     OM2271
_publ_contact_author_name     'Jafar Attar Gharamaleki'
_publ_contact_author_address
;
Young Researchers Club, Islamic Azad University, North Tehran Branch, Tehran,
Iran
;
_publ_contact_author_email     'attar_jafar@yahoo.com'
_publ_contact_author_fax     ?
_publ_contact_author_phone     ?
_publ_section_title
;
[1,3-Bis(2-ethoxyphenyl)triazenido]bromidomercury(II)
;
loop_
    _publ_author_name
    _publ_author_footnote
    _publ_author_address
    'Rofouei, Mohammad Kazem' .
;
Faculty of Chemistry, Tarbiat Moallem University, Tehran, Iran
;
    'Beiza, Armin' .
;
Faculty of Chemistry, Tarbiat Moallem University, Tehran, Iran
;
    'Attar Gharamaleki, Jafar' .
;
Young Researchers Club, Islamic Azad University, North Tehran Branch, Tehran,
Iran
;
