# Supplementary material for: [1,3-Bis(2-ethoxy­phen­yl)triazenido]bromidomercury(II)
Source: Acta Crystallogr Sect E Struct Rep Online. 2009 Sep 30;65(Pt 10):m1259–60. doi: 10.1107/S1600536809038732 (PMC2970410; doi:10.1107/S1600536809038732)
Supplement: Supplementary file 2 [file e-65-m1259-Isup2.hkl]

# 
# h,k,l, Fc-squared, Fo-squared, sigma(Fo-squared) and status flag 
# 
data_I
_shelx_title ' No4 in P2(1)/n' 
_shelx_refln_list_code          4 
_shelx_F_calc_maximum      511.17 
_exptl_crystal_F_000      1064.00 
_reflns_d_resolution_high  0.7108 
 
loop_ 
 _symmetry_equiv_pos_as_xyz 
 'x, y, z' 
 '-x+1/2, y+1/2, -z+1/2' 
 '-x, -y, -z' 
 'x-1/2, -y-1/2, z-1/2' 
 
_cell_length_a    10.2359 
_cell_length_b     7.4659 
_cell_length_c    22.4123 
_cell_angle_alpha  90.000 
_cell_angle_beta   98.860 
_cell_angle_gamma  90.000 
 
_shelx_F_squared_multiplier     1.000 
 
loop_ 
 _refln_index_h 
 _refln_index_k 
 _refln_index_l 
 _refln_F_squared_calc 
 _refln_F_squared_meas 
 _refln_F_squared_sigma 
 _refln_observed_status 
   2   0   0     9459.53     9734.27    507.24 o 
   4   0   0    88713.02    88778.91   3520.09 o 
   6   0   0    63175.32    63246.04   2530.74 o 
   8   0   0     3971.69     3748.10    358.32 o 
  10   0   0    28304.27    27882.09   1397.81 o 
  12   0   0     1497.96     1571.75    223.96 o 
  14   0   0     4899.82     4693.43    391.78 o 
   1   1   0     1525.34     1563.44     69.55 o 
   2   1   0     5625.26     5597.61    168.44 o 
   3   1   0     1762.53     1759.99     70.46 o 
   4   1   0    19730.10    19895.33    702.20 o 
   5   1   0     1862.88     2033.77     87.21 o 
   6   1   0     2350.87     2223.81    107.63 o 
   7   1   0     1300.43     1258.39     85.34 o 
   8   1   0    15512.24    15453.47    503.59 o 
   9   1   0      389.12      518.83    101.33 o 
  10   1   0     1918.10     1858.47    146.99 o 
  11   1   0        1.43       75.54    101.44 o 
  12   1   0     5669.71     5384.48    275.66 o 
  13   1   0     1510.67     1629.72    170.27 o 
  14   1   0     3956.79     3860.31    250.59 o 
   0   2   0    13583.02    13036.65    633.83 o 
   1   2   0    60566.83    64124.56   1793.59 o 
   2   2   0     3162.34     3288.45    113.99 o 
   3   2   0     4536.74     4240.52    143.06 o 
   4   2   0    11629.22    11649.26    349.20 o 
   5   2   0    59072.83    60258.43   1704.41 o 
   6   2   0    12979.30    12311.65    375.63 o 
   7   2   0     1019.14      955.45     75.84 o 
   8   2   0     1224.27     1106.85     93.73 o 
   9   2   0    19586.59    19497.97    710.03 o 
  10   2   0    11797.17    11339.56    453.63 o 
  11   2   0     8536.56     8469.92    369.75 o 
  12   2   0      526.85      706.24    137.94 o 
  13   2   0     1666.80     1590.30    173.55 o 
   1   3   0     7134.49     7181.74    221.65 o 
   2   3   0    20106.09    20934.35    659.84 o 
   3   3   0    14106.82    13784.96    408.81 o 
   4   3   0     3937.99     3865.68    146.20 o 
   5   3   0      183.48      139.29     55.08 o 
   6   3   0     7075.65     7096.75    242.05 o 
   7   3   0    12463.63    12407.24    392.47 o 
   8   3   0      363.39      327.51     83.08 o 
   9   3   0     5573.54     5574.14    345.85 o 
  10   3   0        8.03       99.17    105.12 o 
  11   3   0      715.26      650.97    135.58 o 
  12   3   0     1421.36     1382.62    167.67 o 
  13   3   0     6395.71     6942.37    347.86 o 
   0   4   0    22328.82    22826.64   1129.70 o 
   1   4   0    42845.57    44719.83   1266.81 o 
   2   4   0      922.08     1070.82     67.58 o 
   3   4   0     3002.89     3093.30    164.69 o 
   4   4   0    10915.97    11226.79    346.55 o 
   5   4   0    33464.79    32372.78    939.28 o 
   6   4   0     2203.65     2104.26    109.54 o 
   7   4   0     2372.83     2470.23    140.51 o 
   8   4   0     2233.97     2206.85    139.25 o 
   9   4   0     8586.76     8309.01    325.57 o 
  10   4   0     2652.20     2761.48    265.31 o 
  11   4   0     9558.67     9607.42    425.37 o 
  12   4   0       46.55      175.70    136.79 o 
  13   4   0      399.08      323.98    151.99 o 
   1   5   0     8023.74     8040.77    262.63 o 
   2   5   0     2188.69     2217.63    104.34 o 
   3   5   0    24781.14    25141.38    732.64 o 
   4   5   0     1495.13     1336.58     86.97 o 
   5   5   0      149.07      157.86     60.21 o 
   6   5   0       27.19       59.26     62.19 o 
   7   5   0    14051.20    13665.59    433.39 o 
   8   5   0      408.81      560.41     93.53 o 
   9   5   0     3774.66     3539.58    286.94 o 
  10   5   0     2001.92     2114.33    178.10 o 
  11   5   0     2705.28     3005.90    218.95 o 
  12   5   0      634.71     1029.38    179.54 o 
   0   6   0    21332.86    20756.59    883.93 o 
   1   6   0     1956.49     1951.23    109.67 o 
   2   6   0     4654.94     4734.63    181.28 o 
   3   6   0      208.92      228.45     66.26 o 
   4   6   0    10954.93    11349.02    360.92 o 
   5   6   0     1536.21     1514.37     99.25 o 
   6   6   0    11433.24    11287.32    365.15 o 
   7   6   0     1729.45     1775.31    114.31 o 
   8   6   0      817.32      720.07    124.52 o 
   9   6   0       93.35      -97.50    112.24 o 
  10   6   0     7790.19     7976.13    409.44 o 
  11   6   0     2095.85     2228.50    218.37 o 
   1   7   0     2566.09     2633.90    134.71 o 
   2   7   0    19296.28    19565.30    594.60 o 
   3   7   0     3148.43     3244.57    147.78 o 
   4   7   0     6433.54     6478.87    236.45 o 
   5   7   0        8.46      -32.90     76.21 o 
   6   7   0     4057.76     4464.60    211.77 o 
   7   7   0     1933.65     1860.28    139.68 o 
   8   7   0    10552.13    10783.80    528.99 o 
   9   7   0      179.37      154.05    143.98 o 
  10   7   0        7.58     -122.32    171.29 o 
   0   8   0     6554.85     6864.56    451.63 o 
   1   8   0     1017.67     1114.55    126.76 o 
   2   8   0      418.48      488.21    106.11 o 
   3   8   0      183.97       81.80     93.35 o 
   4   8   0     2322.61     2341.85    171.84 o 
   5   8   0     1366.81     1346.03    169.87 o 
   6   8   0     3131.01     3639.09    222.55 o 
   7   8   0       55.58       65.15    107.68 o 
   8   8   0      144.73      196.79    135.91 o 
   9   8   0      555.68      915.96    209.41 o 
   1   9   0     2111.97     2055.43    167.98 o 
   2   9   0     6409.69     6881.35    390.44 o 
   3   9   0     4458.87     4563.21    348.97 o 
   4   9   0     3284.86     3363.94    260.04 o 
   5   9   0       10.34       -5.76    128.49 o 
   6   9   0     3348.27     3582.91    272.48 o 
   7   9   0     1864.90     1797.34    253.17 o 
   0  10   0      685.39      434.91    265.32 o 
   1  10   0     2343.97     2616.23    434.91 o 
   2  10   0      145.50      195.35    145.73 o 
   3  10   0      164.13      195.59    143.59 o 
   4  10   0      357.61      245.63    149.91 o 
 -13   0   1     8061.43     7661.84    506.71 o 
 -11   0   1      701.92      725.53    176.59 o 
  -9   0   1    31100.75    30333.20   1499.43 o 
  -7   0   1     7468.06     7724.33    352.93 o 
  -5   0   1    39407.91    41457.13   1659.07 o 
  -3   0   1    35258.51    35816.83   1430.84 o 
  -1   0   1    31841.28    31778.28   2066.51 o 
   1   0   1    68560.47    70196.52   3289.94 o 
   3   0   1    22561.94    21376.27   1501.67 o 
   5   0   1     5205.83     4913.88    228.28 o 
   7   0   1    17898.89    16722.95    849.33 o 
   9   0   1     3323.39     2932.31    497.82 o 
  11   0   1     3680.65     3160.06    303.62 o 
  13   0   1     1946.08     1725.48    245.54 o 
 -14   1   1     1098.02     1313.07    172.32 o 
 -13   1   1       44.50      -91.62    140.55 o 
 -12   1   1      330.91      279.65    117.94 o 
 -11   1   1    12107.11    11621.55    463.25 o 
 -10   1   1     3460.94     3180.97    187.08 o 
  -9   1   1    11301.43    10607.27    415.78 o 
  -8   1   1     1269.24     1388.38     95.70 o 
  -7   1   1     5922.13     5846.83    200.94 o 
  -6   1   1     9073.25     9347.48    291.18 o 
  -5   1   1    82851.77    84702.39   2574.38 o 
  -4   1   1    19471.46    19937.63    622.17 o 
  -3   1   1     1809.66     1935.08     76.61 o 
  -2   1   1      787.27      840.76     38.72 o 
  -1   1   1    62355.15    62940.25   1758.56 o 
   0   1   1    22812.87    24448.93    745.87 o 
   1   1   1    65870.66    69009.08   2115.13 o 
   2   1   1     3704.41     3926.91    125.13 o 
   3   1   1    16986.02    17555.28    503.36 o 
   4   1   1    23613.79    22799.86    712.73 o 
   5   1   1    50578.25    48594.82   1487.46 o 
   6   1   1    11862.00    11286.81    375.62 o 
   7   1   1     1019.19      957.80     73.80 o 
   8   1   1     6057.12     5564.45    248.74 o 
   9   1   1    19897.99    19242.42    697.24 o 
  10   1   1     9133.85     8434.86    355.52 o 
  11   1   1    11021.27    10486.16    431.36 o 
  12   1   1      102.29     -107.94    103.53 o 
  13   1   1     2715.56     2517.73    201.97 o 
  14   1   1     2124.72     2073.60    198.62 o 
 -14   2   1     5782.97     5948.33    340.98 o 
 -13   2   1     3045.01     3072.14    219.99 o 
 -12   2   1     1806.22     2079.07    194.71 o 
 -11   2   1      212.54      432.48    123.57 o 
 -10   2   1     6304.41     6127.96    285.39 o 
  -9   2   1     8602.23     8637.91    358.50 o 
  -8   2   1     6828.69     7220.39    248.16 o 
  -7   2   1     3291.86     3186.03    202.25 o 
  -6   2   1     1415.15     1266.49     80.39 o 
  -5   2   1     5882.93     6263.04    208.96 o 
  -4   2   1    39390.52    40751.43   1155.83 o 
  -3   2   1    31220.37    31174.73    888.16 o 
  -2   2   1      552.89      517.29     42.66 o 
  -1   2   1     1496.48     1566.28     61.68 o 
   0   2   1     7513.29     7803.81    233.63 o 
   1   2   1    36824.19    38471.82   1187.39 o 
   2   2   1    11319.47    11245.35    332.45 o 
   3   2   1    15550.93    15445.08    453.87 o 
   4   2   1      216.90      214.65     41.59 o 
   5   2   1      224.52      102.13     55.05 o 
   6   2   1     4097.71     3934.95    188.21 o 
   7   2   1    18085.47    17552.74    521.82 o 
   8   2   1     3250.82     3138.87    150.09 o 
   9   2   1     1906.87     2015.02    183.19 o 
  10   2   1       68.70      -17.93     95.75 o 
  11   2   1     2593.40     2339.60    179.87 o 
  12   2   1     1482.96     1604.72    165.66 o 
  13   2   1     2898.19     2842.28    215.75 o 
 -13   3   1      259.45      314.59    142.33 o 
 -12   3   1     1277.72     1255.81    161.67 o 
 -11   3   1     1913.58     1788.68    168.11 o 
 -10   3   1    14731.68    14937.01    577.14 o 
  -9   3   1      675.28      868.84     96.38 o 
  -8   3   1     3599.62     3581.65    201.05 o 
  -7   3   1     3012.76     3119.60    139.59 o 
  -6   3   1    24410.61    24247.67    714.17 o 
  -5   3   1       81.17       48.68     66.55 o 
  -4   3   1    33678.95    32939.76    946.85 o 
  -3   3   1     3345.22     3457.74    126.92 o 
  -2   3   1    11997.59    12421.92    365.76 o 
  -1   3   1     2755.39     2741.64    101.76 o 
   0   3   1    73321.24    71953.62   2191.49 o 
   1   3   1     4972.17     5236.60    183.94 o 
   2   3   1       31.11       43.03     33.01 o 
   3   3   1      381.50      396.16     44.85 o 
   4   3   1    49396.33    48794.33   1513.23 o 
   5   3   1     3222.11     3324.65    150.26 o 
   6   3   1    19686.53    18881.65    565.61 o 
   7   3   1     3245.00     3177.70    195.93 o 
   8   3   1    13572.58    13516.94    459.96 o 
   9   3   1      155.06      227.69    103.33 o 
  10   3   1    20664.30    20614.14    760.29 o 
  11   3   1        6.76      -43.74    115.27 o 
  12   3   1      150.20      135.28    130.64 o 
  13   3   1        3.24      261.03    141.04 o 
 -13   4   1      140.45      445.82    162.66 o 
 -12   4   1     3429.91     3584.04    375.46 o 
 -11   4   1      279.08      102.60    190.70 o 
 -10   4   1     5596.68     5644.66    297.68 o 
  -9   4   1     1477.58     1477.72    122.07 o 
  -8   4   1    18197.51    18756.71    623.83 o 
  -7   4   1     2362.63     2608.91    129.74 o 
  -6   4   1       78.75      100.07     60.67 o 
  -5   4   1     4295.01     4452.72    168.70 o 
  -4   4   1    23871.70    24756.76    713.22 o 
  -3   4   1        0.68      -14.19     40.94 o 
  -2   4   1    24570.06    25156.28    725.09 o 
  -1   4   1     4314.37     4256.34    153.52 o 
   0   4   1     6435.32     6171.03    208.37 o 
   1   4   1      430.57      497.71     53.50 o 
   2   4   1    30997.06    31857.66    910.14 o 
   3   4   1       19.08       -2.90     45.78 o 
   4   4   1     1889.79     1752.25     92.39 o 
   5   4   1      393.20      350.44     60.27 o 
   6   4   1    21471.92    21433.92    692.30 o 
   7   4   1        4.03      101.36     64.04 o 
   8   4   1    13858.13    13059.02    457.71 o 
   9   4   1      123.93       55.98    105.00 o 
  10   4   1      300.42      321.93    121.74 o 
  11   4   1      333.76      288.87    132.81 o 
  12   4   1     9061.87     9152.43    504.13 o 
  13   4   1       62.92      -94.51    140.25 o 
 -12   5   1     4051.41     4364.58    301.30 o 
 -11   5   1     3191.51     3099.70    351.59 o 
 -10   5   1     5400.04     5525.80    453.88 o 
  -9   5   1     3039.28     3056.47    171.89 o 
  -8   5   1     1961.98     2150.78    138.56 o 
  -7   5   1     2298.81     2358.27    126.10 o 
  -6   5   1    20430.33    20593.42    615.64 o 
  -5   5   1    12660.83    12840.40    397.30 o 
  -4   5   1      864.31      843.25     79.63 o 
  -3   5   1     2609.01     2776.41    135.05 o 
  -2   5   1    14539.58    14798.67    444.03 o 
  -1   5   1    15214.94    15708.38    472.90 o 
   0   5   1    14464.07    14078.08    463.48 o 
   1   5   1    10875.06    10677.01    336.89 o 
   2   5   1      208.81      215.75     55.04 o 
   3   5   1     2745.49     2956.62    163.54 o 
   4   5   1    10608.28    10446.91    332.53 o 
   5   5   1    14201.20    13858.37    429.16 o 
   6   5   1     2853.20     2988.55    137.78 o 
   7   5   1       51.70       -7.23     64.63 o 
   8   5   1     2215.25     2209.95    222.09 o 
   9   5   1     5574.85     5466.08    380.85 o 
  10   5   1     3057.77     2980.03    275.18 o 
  11   5   1     3172.17     3522.67    236.12 o 
  12   5   1       43.26      -37.94    155.16 o 
 -11   6   1       12.04      195.43    187.68 o 
 -10   6   1       30.25       96.55    165.88 o 
  -9   6   1     5927.05     6253.98    269.77 o 
  -8   6   1     4036.29     4346.52    205.71 o 
  -7   6   1     4498.19     4624.49    205.53 o 
  -6   6   1     3653.71     3537.16    156.85 o 
  -5   6   1     1769.63     1836.60    107.33 o 
  -4   6   1     3512.98     3615.65    150.20 o 
  -3   6   1    22297.27    22270.85    659.52 o 
  -2   6   1    20702.91    21174.84    628.33 o 
  -1   6   1     1493.73     1471.70     98.06 o 
   0   6   1       36.74      -11.42     61.19 o 
   1   6   1     9700.82     9994.76    327.34 o 
   2   6   1    19371.44    19629.17    587.28 o 
   3   6   1     5913.59     5966.12    215.05 o 
   4   6   1     5227.11     5205.71    201.70 o 
   5   6   1      687.59      683.09     79.69 o 
   6   6   1     4195.89     4242.59    177.35 o 
   7   6   1     6950.26     7001.63    258.25 o 
   8   6   1     6738.99     7061.61    290.42 o 
   9   6   1      706.22      831.32    111.47 o 
  10   6   1        5.98      -96.94    157.08 o 
  11   6   1     2138.70     2585.72    229.52 o 
 -10   7   1        5.73      -30.17    182.25 o 
  -9   7   1      987.50     1539.61    379.65 o 
  -8   7   1      373.64      350.81    145.22 o 
  -7   7   1     7618.34     7670.34    349.66 o 
  -6   7   1      403.36      350.27     89.32 o 
  -5   7   1     8204.72     8321.88    320.57 o 
  -4   7   1     1543.28     1573.01    120.41 o 
  -3   7   1     2220.62     2098.35    135.70 o 
  -2   7   1       33.38      -29.94     61.00 o 
  -1   7   1    14715.96    14633.89    460.05 o 
   0   7   1      303.30      342.99     74.10 o 
   1   7   1     3931.70     3944.66    169.30 o 
   2   7   1      696.85      668.11     82.56 o 
   3   7   1     5675.41     5895.05    222.61 o 
   4   7   1       42.08       13.15     77.19 o 
   5   7   1     9916.66    10700.19    350.84 o 
   6   7   1      430.62      436.51     82.62 o 
   7   7   1        6.72       33.42     74.30 o 
   8   7   1      108.76      266.64    131.21 o 
   9   7   1     5521.70     5596.44    336.08 o 
  10   7   1       20.05      207.45    201.04 o 
  -9   8   1     2443.22     2788.71    241.72 o 
  -8   8   1       92.13      144.16    137.56 o 
  -7   8   1     6728.70     7372.70    354.58 o 
  -6   8   1       23.44      116.82    109.06 o 
  -5   8   1      650.57      621.31    122.19 o 
  -4   8   1      722.16      840.13    130.85 o 
  -3   8   1    10876.40    11159.48    413.98 o 
  -2   8   1       91.66      -55.74     87.03 o 
  -1   8   1     3969.22     4236.38    250.93 o 
   0   8   1      404.41      443.58    103.82 o 
   1   8   1     8051.68     7910.40    354.21 o 
   2   8   1      138.38       66.37    138.58 o 
   3   8   1    12196.94    12655.93    520.64 o 
   4   8   1      165.30      113.60    114.47 o 
   5   8   1      741.66      610.84    117.57 o 
   6   8   1      479.53      721.38    144.48 o 
   7   8   1    13346.07    13659.00    816.18 o 
   8   8   1       45.50      -29.21    183.26 o 
   9   8   1     2633.14     2595.65    341.91 o 
  -7   9   1      627.56      867.81    209.41 o 
  -6   9   1     2366.83     2357.08    306.06 o 
  -5   9   1     3205.42     3225.81    255.46 o 
  -4   9   1      504.03      292.88    139.62 o 
  -3   9   1      226.00      223.20    134.66 o 
  -2   9   1     1341.84     1301.61    172.09 o 
  -1   9   1     3856.89     4175.03    284.77 o 
   0   9   1     2210.66     2533.60    185.68 o 
   1   9   1       34.72      -93.13     94.21 o 
   2   9   1       76.75      -13.73    101.05 o 
   3   9   1      951.57     1256.95    214.99 o 
   4   9   1     2762.29     2822.06    238.18 o 
   5   9   1     1648.38     1629.11    206.69 o 
   6   9   1      319.33      373.36    145.67 o 
   7   9   1       91.68      171.11    175.48 o 
  -4  10   1     2527.82     2866.84    252.78 o 
  -3  10   1      950.13     1031.95    181.07 o 
  -2  10   1     5571.91     5806.23    363.43 o 
  -1  10   1      211.24      199.69    142.28 o 
   0  10   1       24.40     -117.10    153.68 o 
   1  10   1      806.78      743.19    253.01 o 
   2  10   1     6828.54     7307.64    531.88 o 
   3  10   1     1266.15     1207.34    184.43 o 
   4  10   1     1279.47     1243.41    191.40 o 
 -14   0   2       61.54     -184.13    170.97 o 
 -12   0   2     3136.06     2795.24    292.68 o 
 -10   0   2     5632.37     5661.22    381.37 o 
  -8   0   2      129.85       15.99     68.77 o 
  -6   0   2    26310.84    26417.40   1075.41 o 
  -4   0   2    15640.19    16075.71    660.29 o 
  -2   0   2    20940.48    20494.13    818.97 o 
   2   0   2      121.86      151.74     71.12 o 
   4   0   2    86474.81    85747.71   4041.06 o 
   6   0   2    19514.37    17235.47    862.90 o 
   8   0   2     3696.70     3406.73    287.21 o 
  10   0   2    26883.73    26110.19   1313.15 o 
  12   0   2       57.34       25.46    149.44 o 
  14   0   2     8759.54     8704.67    576.41 o 
 -14   1   2     9833.20     9664.61    430.49 o 
 -13   1   2     3591.22     3558.52    253.86 o 
 -12   1   2     1891.53     1920.07    168.16 o 
 -11   1   2      902.10      892.24    129.08 o 
 -10   1   2    19513.15    18572.89    681.88 o 
  -9   1   2     8646.62     8505.53    347.32 o 
  -8   1   2    30331.78    30349.04    882.96 o 
  -7   1   2       43.77       21.81     54.41 o 
  -6   1   2     3293.99     3023.64    121.79 o 
  -5   1   2     2243.39     1793.87    101.05 o 
  -4   1   2    86307.87    88243.03   3028.33 o 
  -3   1   2     6043.60     6202.78    191.48 o 
  -2   1   2     6995.87     7177.06    212.06 o 
  -1   1   2     2610.17     2767.55     88.47 o 
   0   1   2    29142.04    30388.57    791.63 o 
   1   1   2     5314.11     5286.19    242.46 o 
   2   1   2    38725.59    40038.04   1253.24 o 
   3   1   2      851.60      846.54     43.91 o 
   4   1   2     4336.55     4357.92    179.20 o 
   5   1   2    15287.13    15208.09    485.87 o 
   6   1   2    33031.61    31778.97    987.83 o 
   7   1   2     1476.18     1429.82     99.07 o 
   8   1   2     1088.58      796.73    102.83 o 
   9   1   2     3779.79     3429.15    192.67 o 
  10   1   2     4742.19     4512.08    236.60 o 
  11   1   2     1480.59     1556.28    153.93 o 
  12   1   2     5453.79     5697.88    285.78 o 
  13   1   2       19.10     -102.31    121.72 o 
 -14   2   2        7.75      -16.49    130.90 o 
 -13   2   2       21.79     -227.27    113.63 o 
 -12   2   2     3927.85     4174.42    240.65 o 
 -11   2   2     2679.30     2479.55    180.64 o 
 -10   2   2     4592.83     4750.83    242.37 o 
  -9   2   2      836.22      942.58     93.79 o 
  -8   2   2     5146.51     5504.81    204.59 o 
  -7   2   2     3609.19     3835.81    201.84 o 
  -6   2   2    21339.17    20768.97    608.21 o 
  -5   2   2    20772.25    21543.88    627.33 o 
  -4   2   2     1492.89     1578.59     72.78 o 
  -3   2   2      562.77      612.21     43.86 o 
  -2   2   2    11271.75    11614.56    339.17 o 
  -1   2   2    32940.68    34313.02   1059.31 o 
   0   2   2    40042.46    42683.48   1202.40 o 
   1   2   2     2509.17     2320.39     87.31 o 
   2   2   2     4965.79     5095.08    164.39 o 
   3   2   2     5935.51     5735.46    185.21 o 
   4   2   2    17723.73    17888.37    522.73 o 
   5   2   2    32188.91    31679.79    910.06 o 
   6   2   2     7107.27     6945.21    229.61 o 
   7   2   2     2098.92     2033.38    112.33 o 
   8   2   2     6987.32     6704.32    256.13 o 
   9   2   2    16794.91    17226.42    639.13 o 
  10   2   2     5762.70     5647.99    275.02 o 
  11   2   2     6113.83     6194.81    300.80 o 
  12   2   2       42.16       13.39    113.07 o 
  13   2   2     2106.81     2068.80    195.59 o 
 -13   3   2     6308.49     6383.52    356.51 o 
 -12   3   2      203.65      260.07    128.20 o 
 -11   3   2     1961.24     2194.34    176.68 o 
 -10   3   2      266.75      277.36    109.20 o 
  -9   3   2    19600.36    20122.09    664.12 o 
  -8   3   2       86.87       42.82     70.26 o 
  -7   3   2     5105.90     5037.60    194.69 o 
  -6   3   2     1497.86     1508.71     90.97 o 
  -5   3   2    32616.16    32748.99   1028.70 o 
  -4   3   2      110.62       44.62     43.75 o 
  -3   3   2    38928.50    39881.05   1130.71 o 
  -2   3   2     4893.02     4930.62    179.27 o 
  -1   3   2    11135.34    11489.65    339.21 o 
   0   3   2     2781.60     3026.38    112.14 o 
   1   3   2    68142.99    69512.94   1955.19 o 
   2   3   2     4565.36     4744.04    158.59 o 
   3   3   2     3155.76     3120.93    158.81 o 
   4   3   2     3970.73     4174.38    156.28 o 
   5   3   2    31848.78    31697.80    917.39 o 
   6   3   2     5071.87     4987.96    204.90 o 
   7   3   2    23650.88    23357.21    692.00 o 
   8   3   2     2986.10     2947.46    152.91 o 
   9   3   2      678.28      586.73    115.15 o 
  10   3   2      130.83       30.49    104.03 o 
  11   3   2    10560.68    11173.31    467.54 o 
  12   3   2     1753.45     1720.42    179.22 o 
  13   3   2     1751.40     1797.02    190.57 o 
 -13   4   2     1545.15     1837.64    318.60 o 
 -12   4   2      662.85      603.52    150.75 o 
 -11   4   2    11394.64    10836.13    462.78 o 
 -10   4   2       35.22     -114.10    118.44 o 
  -9   4   2      173.48      190.28     86.23 o 
  -8   4   2     1407.55     1376.37    106.65 o 
  -7   4   2    21129.84    20581.46    673.39 o 
  -6   4   2      265.21      284.66     65.64 o 
  -5   4   2    11129.46    10976.91    343.71 o 
  -4   4   2     6262.20     6424.98    214.75 o 
  -3   4   2     3471.32     3554.09    134.53 o 
  -2   4   2     2307.41     2333.51    100.92 o 
  -1   4   2    44344.66    45509.72   1287.69 o 
   0   4   2     2694.90     2648.00    141.29 o 
   1   4   2     4730.03     4979.38    181.83 o 
   2   4   2     9421.18     9790.63    303.37 o 
   3   4   2    33491.62    35023.82   1001.46 o 
   4   4   2     2904.62     2906.36    123.89 o 
   5   4   2    26351.57    25211.92    766.14 o 
   6   4   2     4835.16     4614.79    224.88 o 
   7   4   2     1136.32     1284.10     93.83 o 
   8   4   2      110.11      153.34     82.32 o 
   9   4   2    13156.99    12611.75    503.10 o 
  10   4   2     1184.96     1477.73    157.26 o 
  11   4   2     1588.81     1475.47    166.47 o 
  12   4   2      318.35      324.00    144.05 o 
 -12   5   2      343.43      342.68    149.65 o 
 -11   5   2        4.89       -5.53    131.45 o 
 -10   5   2     4025.28     3380.11    215.26 o 
  -9   5   2     7165.47     6887.01    298.38 o 
  -8   5   2     9319.85     9144.45    317.33 o 
  -7   5   2     8553.26     8810.11    299.61 o 
  -6   5   2     3858.08     3814.96    159.12 o 
  -5   5   2     5288.04     5119.38    208.11 o 
  -4   5   2    13540.08    13718.56    418.71 o 
  -3   5   2    18967.28    18992.82    561.77 o 
  -2   5   2     2339.04     2500.35    109.07 o 
  -1   5   2     2268.12     2498.26    111.52 o 
   0   5   2    17646.26    16819.65    581.81 o 
   1   5   2    19094.00    19293.13    575.43 o 
   2   5   2     7409.50     7939.22    272.18 o 
   3   5   2    10749.07    11054.53    346.46 o 
   4   5   2     2679.96     2558.63    135.42 o 
   5   5   2     1420.25     1471.68     94.48 o 
   6   5   2     4406.88     4382.03    176.71 o 
   7   5   2    16079.87    16003.50    536.25 o 
   8   5   2      139.90      222.84     84.24 o 
   9   5   2      427.17      459.95    120.93 o 
  10   5   2     1846.91     1704.85    169.43 o 
  11   5   2     5704.25     5697.21    307.05 o 
  12   5   2      332.08      321.84    152.97 o 
 -11   6   2     5330.10     5893.24    436.39 o 
 -10   6   2     3415.18     3102.87    321.40 o 
  -9   6   2      425.21      378.18    107.52 o 
  -8   6   2     2140.47     2346.17    135.32 o 
  -7   6   2     9684.28     9869.05    361.39 o 
  -6   6   2    15703.35    16046.63    495.05 o 
  -5   6   2     4112.46     4054.85    166.74 o 
  -4   6   2     2289.92     2253.71    113.79 o 
  -3   6   2     4937.81     5211.25    192.30 o 
  -2   6   2     8804.89     8785.77    285.14 o 
  -1   6   2    10366.80    10620.13    342.93 o 
   0   6   2    12874.61    12661.32    401.37 o 
   1   6   2      422.61      355.75     72.25 o 
   2   6   2     1250.62     1343.89    121.64 o 
   3   6   2     7306.87     7330.91    253.24 o 
   4   6   2    14359.19    13780.13    479.22 o 
   5   6   2      942.81      967.27    107.65 o 
   6   6   2     3285.65     3268.56    151.38 o 
   7   6   2     2446.74     2586.81    139.00 o 
   8   6   2     4722.46     4763.06    223.21 o 
   9   6   2     1451.83     1280.63    147.29 o 
  10   6   2     5171.85     5963.02    408.77 o 
  11   6   2      171.64      -70.39    128.39 o 
 -10   7   2     2130.61     2208.34    274.89 o 
  -9   7   2      218.02      123.60    130.66 o 
  -8   7   2     5792.04     5829.31    391.24 o 
  -7   7   2       27.34       10.10     98.10 o 
  -6   7   2      218.74      215.50    102.12 o 
  -5   7   2      117.11       88.50     74.18 o 
  -4   7   2    12286.82    12960.93    457.58 o 
  -3   7   2      109.48      222.45     79.19 o 
  -2   7   2     5846.67     5870.32    250.29 o 
  -1   7   2     1197.74     1178.87    117.35 o 
   0   7   2     3138.90     2830.54    155.47 o 
   1   7   2       48.82       89.86     68.71 o 
   2   7   2    16834.44    17066.24    526.17 o 
   3   7   2     2011.77     2261.84    124.36 o 
   4   7   2      233.75      253.26     82.37 o 
   5   7   2      125.74       26.07     69.28 o 
   6   7   2    12944.64    12903.73    417.15 o 
   7   7   2      213.33       53.09     86.98 o 
   8   7   2     5121.44     5044.61    375.36 o 
   9   7   2      489.36      566.75    187.32 o 
  10   7   2     1654.37     1864.31    261.17 o 
  -9   8   2       77.94      262.05    148.01 o 
  -8   8   2     3720.38     4090.82    305.87 o 
  -7   8   2      440.87      570.75    129.60 o 
  -6   8   2    10353.68    10389.17    450.91 o 
  -5   8   2      490.72      490.76    119.00 o 
  -4   8   2       94.30       62.26    104.35 o 
  -3   8   2       49.56      184.93    110.85 o 
  -2   8   2    13870.16    13514.81    492.38 o 
  -1   8   2      365.55      506.05     98.02 o 
   0   8   2     3893.16     4038.77    200.02 o 
   1   8   2       18.17      111.50     91.69 o 
   2   8   2     5175.72     5307.44    266.65 o 
   3   8   2      690.12      589.87    112.70 o 
   4   8   2     8447.04     8817.56    392.69 o 
   5   8   2      407.36      504.25    116.47 o 
   6   8   2       35.03     -146.42     95.55 o 
   7   8   2       89.68      269.64    162.13 o 
   8   8   2     3002.68     3084.70    305.79 o 
   9   8   2      568.42      637.32    314.56 o 
  -7   9   2      159.13       -6.55    139.48 o 
  -6   9   2      464.64      570.22    171.80 o 
  -5   9   2      590.21      903.31    166.65 o 
  -4   9   2     2358.68     2431.35    224.20 o 
  -3   9   2     3017.48     2954.28    242.08 o 
  -2   9   2     1969.68     2004.14    204.52 o 
  -1   9   2        6.16      101.74    122.44 o 
   0   9   2      721.18      813.18    151.27 o 
   1   9   2     4521.79     4380.78    245.55 o 
   2   9   2     3815.56     4136.10    239.93 o 
   3   9   2     3215.63     3114.52    206.84 o 
   4   9   2      996.59      909.22    161.45 o 
   5   9   2      990.85     1296.76    262.99 o 
   6   9   2     3523.59     3556.95    273.54 o 
   7   9   2     3284.25     3598.53    340.00 o 
  -4  10   2       63.29      139.21    149.40 o 
  -3  10   2     1871.93     1751.38    211.36 o 
  -2  10   2     1016.98      844.40    173.90 o 
  -1  10   2     3453.33     3738.78    279.28 o 
   0  10   2      630.54      464.89    151.71 o 
   1  10   2       47.19      -44.05    159.14 o 
   2  10   2     1039.62     1005.69    223.39 o 
   3  10   2     3585.62     3697.04    348.92 o 
   4  10   2      324.05      637.09    174.02 o 
 -13   0   3     9942.79     9246.22    574.53 o 
 -11   0   3     5283.94     5112.62    359.81 o 
  -9   0   3    58540.04    56390.05   2709.41 o 
  -7   0   3     4468.90     4576.47    235.80 o 
  -5   0   3    93550.27    95431.69   3784.85 o 
  -3   0   3    53877.71    54560.77   2163.76 o 
  -1   0   3    22816.39    24306.27   1146.24 o 
   1   0   3   128400.27   130817.90   6133.70 o 
   3   0   3     6506.01     6292.45    331.85 o 
   5   0   3    64480.61    61229.64   2905.38 o 
   7   0   3    16805.01    16296.70    831.03 o 
   9   0   3     7716.19     7056.36    433.89 o 
  11   0   3    18940.38    18208.83    962.81 o 
  13   0   3       37.43       66.00    178.52 o 
 -14   1   3      205.75       83.45    133.02 o 
 -13   1   3     4752.28     4919.00    271.64 o 
 -12   1   3      384.26      596.83    123.38 o 
 -11   1   3     5277.49     5175.96    258.24 o 
 -10   1   3       17.51      -78.21     84.86 o 
  -9   1   3      723.75      712.96    108.41 o 
  -8   1   3     1832.64     1917.28    100.32 o 
  -7   1   3    13657.55    13816.57    421.07 o 
  -6   1   3       52.25       70.79     47.31 o 
  -5   1   3     7829.09     7643.80    246.08 o 
  -4   1   3       17.60        6.65     39.96 o 
  -3   1   3     9479.10     9818.12    323.33 o 
  -1   1   3    27151.48    26999.70    751.97 o 
   1   1   3        4.31       -6.08     18.56 o 
   2   1   3     2640.91     2861.82     98.77 o 
   3   1   3    11953.93    11903.59    349.80 o 
   4   1   3     2879.30     2844.35    114.72 o 
   5   1   3    19009.71    19044.17    605.65 o 
   6   1   3      952.10     1050.45     76.60 o 
   7   1   3     3895.93     4027.24    167.29 o 
   8   1   3     5735.42     5556.21    254.91 o 
   9   1   3     7547.96     7079.96    310.91 o 
  10   1   3     2518.89     2121.30    161.64 o 
  11   1   3     1306.09     1244.36    145.93 o 
  12   1   3      410.62      412.24    129.85 o 
  13   1   3     5585.12     5438.99    291.24 o 
 -14   2   3     6773.74     6641.42    339.68 o 
 -13   2   3     1297.72     1585.71    193.45 o 
 -12   2   3      837.96      946.50    162.66 o 
 -11   2   3     1990.53     2142.29    170.65 o 
 -10   2   3    18907.05    18741.81    689.71 o 
  -9   2   3     8722.82     9076.77    330.15 o 
  -8   2   3    13387.73    13470.26    420.61 o 
  -7   2   3      404.92      405.16     67.18 o 
  -6   2   3    11535.62    11150.53    348.32 o 
  -5   2   3    20015.74    20611.72    602.29 o 
  -4   2   3    64484.18    63770.45   1796.16 o 
  -3   2   3    11382.92    11161.83    330.31 o 
  -2   2   3      707.92      758.70     63.81 o 
  -1   2   3     3639.73     3535.99    104.83 o 
   0   2   3   261291.94   265314.94   7244.84 o 
   1   2   3   100029.23   103328.88   2896.98 o 
   2   2   3    28296.65    28373.24    808.68 o 
   3   2   3     1232.13     1257.25     61.92 o 
   4   2   3    27596.83    29243.92    835.54 o 
   5   2   3    11181.48    11106.28    339.42 o 
   6   2   3    38977.59    38830.39   1200.76 o 
   7   2   3     9957.28     9617.30    338.10 o 
   8   2   3       39.95      -84.31     80.36 o 
   9   2   3      434.33      453.46    108.55 o 
  10   2   3     9849.58     9779.62    407.52 o 
  11   2   3     5766.44     6050.29    298.03 o 
  12   2   3     3077.14     2789.67    207.41 o 
  13   2   3      228.39      419.84    147.39 o 
 -13   3   3      320.29      453.34    146.05 o 
 -12   3   3     6512.13     6817.04    360.25 o 
 -11   3   3     3070.59     2714.09    195.27 o 
 -10   3   3       96.62      163.53    107.32 o 
  -9   3   3       26.98       90.58     77.08 o 
  -8   3   3     3541.26     3425.18    189.69 o 
  -7   3   3     6559.10     6606.54    238.87 o 
  -6   3   3    14116.17    14914.96    494.23 o 
  -5   3   3     1890.94     1851.99     94.02 o 
  -4   3   3      615.12      618.58     57.49 o 
  -3   3   3     5814.72     5721.17    185.04 o 
  -2   3   3    18086.81    18513.71    534.34 o 
  -1   3   3     4182.97     4088.37    136.46 o 
   0   3   3    13509.75    13846.43    409.38 o 
   1   3   3      104.06       67.44     45.67 o 
   2   3   3     1953.53     1928.83     83.84 o 
   3   3   3     8745.45     8356.97    266.98 o 
   4   3   3    25763.34    25046.92    731.40 o 
   5   3   3     1171.28     1361.16     81.59 o 
   6   3   3     4185.86     4626.93    177.98 o 
   7   3   3     3200.85     3019.70    154.54 o 
   8   3   3     7730.21     7970.33    303.18 o 
   9   3   3     3012.33     2992.55    190.07 o 
  10   3   3     8686.30     8792.03    381.97 o 
  11   3   3      324.46      467.58    133.25 o 
  12   3   3     1204.98     1475.13    178.75 o 
  13   3   3      590.74      807.84    167.67 o 
 -13   4   3     1249.03     1408.66    328.16 o 
 -12   4   3      391.88      352.43    142.86 o 
 -11   4   3       73.87      164.11    123.74 o 
 -10   4   3    15606.98    15097.99    947.76 o 
  -9   4   3     3711.29     3814.60    206.90 o 
  -8   4   3    13824.49    13956.35    479.53 o 
  -7   4   3      350.03      315.19     72.24 o 
  -6   4   3     7048.43     6863.34    240.25 o 
  -5   4   3     5518.08     5782.16    203.18 o 
  -4   4   3    43918.32    44334.16   1259.07 o 
  -3   4   3     2017.49     2004.10     89.65 o 
  -2   4   3      930.06      894.49     70.52 o 
  -1   4   3     2475.56     2471.98    102.22 o 
   0   4   3    31661.09    30622.59    884.27 o 
   1   4   3     9310.70     9857.37    309.25 o 
   2   4   3    33731.46    35101.12   1005.87 o 
   3   4   3      224.84      308.37     57.09 o 
   4   4   3     3157.76     3082.47    143.18 o 
   5   4   3     7943.51     7607.65    257.90 o 
   6   4   3    29640.78    29335.74    859.52 o 
   7   4   3       43.15       83.30     65.85 o 
   8   4   3     1889.52     1765.67    133.89 o 
   9   4   3     2318.79     2466.24    201.35 o 
  10   4   3    10601.87    10504.91    446.69 o 
  11   4   3      204.82      227.79    157.13 o 
  12   4   3     5407.10     5657.88    361.25 o 
 -12   5   3     7724.30     8127.70    427.96 o 
 -11   5   3      704.18      765.20    160.48 o 
 -10   5   3     1997.43     1774.96    180.88 o 
  -9   5   3        5.09       -5.08     86.24 o 
  -8   5   3     4746.73     4850.19    202.17 o 
  -7   5   3     4017.02     4040.81    172.12 o 
  -6   5   3    17118.37    17512.62    530.33 o 
  -5   5   3      576.39      596.44     69.22 o 
  -4   5   3     1002.78     1136.90     77.56 o 
  -3   5   3       52.56       55.38     48.52 o 
  -2   5   3    25881.34    25506.71    738.82 o 
  -1   5   3     2007.06     2019.60    147.25 o 
   0   5   3     8224.46     7845.15    262.96 o 
   1   5   3     1938.32     1882.35    100.96 o 
   2   5   3    24309.07    25027.29    730.46 o 
   3   5   3      583.94      616.94     69.34 o 
   4   5   3    21104.43    20974.52    677.01 o 
   5   5   3     1919.06     1974.47    108.84 o 
   6   5   3     1164.73     1079.59     89.56 o 
   7   5   3      178.29      229.97     71.26 o 
   8   5   3    11766.96    11145.75    546.18 o 
   9   5   3     3061.48     3312.16    210.07 o 
  10   5   3     2094.29     2426.36    194.51 o 
  11   5   3      241.36      330.04    170.95 o 
  12   5   3     1220.45     1725.19    192.32 o 
 -11   6   3     1530.60     1902.82    260.71 o 
 -10   6   3      850.63      997.25    215.27 o 
  -9   6   3     9244.54     9345.93    470.33 o 
  -8   6   3      391.58      420.90    109.26 o 
  -7   6   3     2656.62     2743.95    173.10 o 
  -6   6   3      164.33      237.19     68.08 o 
  -5   6   3    12064.31    12075.08    380.63 o 
  -4   6   3     1002.60     1009.39     88.69 o 
  -3   6   3    13210.25    13512.82    414.33 o 
  -2   6   3     1406.56     1523.41     90.15 o 
  -1   6   3     3264.12     3274.78    142.00 o 
   0   6   3      412.55      464.19     95.70 o 
   1   6   3    25315.12    24938.04    741.59 o 
   2   6   3     2749.92     2874.76    134.25 o 
   3   6   3     1193.47     1293.13    121.92 o 
   4   6   3      948.92     1043.51     92.56 o 
   5   6   3     8899.80     8847.49    298.45 o 
   6   6   3     1376.24     1553.89    113.07 o 
   7   6   3     5587.98     5743.20    247.03 o 
   8   6   3     1923.88     1999.40    140.39 o 
   9   6   3      671.61      663.87    136.82 o 
  10   6   3       67.13      125.51    131.86 o 
  11   6   3     5706.67     5616.20    569.10 o 
 -10   7   3      943.90     1470.35    314.56 o 
  -9   7   3      345.01      407.49    142.99 o 
  -8   7   3     1701.85     1938.01    327.85 o 
  -7   7   3     9407.42     9041.56    398.21 o 
  -6   7   3     3807.33     3947.95    222.72 o 
  -5   7   3     3081.03     3053.87    191.99 o 
  -4   7   3      550.97      529.85     89.88 o 
  -3   7   3     9354.63     9466.22    356.47 o 
  -2   7   3     3222.91     3332.32    172.93 o 
  -1   7   3    15001.22    14779.12    523.00 o 
   0   7   3       56.91      -92.70     71.00 o 
   1   7   3      249.59      299.99     91.91 o 
   2   7   3      585.12      611.38     94.78 o 
   3   7   3    18969.66    18961.66    578.59 o 
   4   7   3      562.10      627.34     84.14 o 
   5   7   3     5218.41     5459.84    214.95 o 
   6   7   3      479.32      443.23     86.96 o 
   7   7   3     4915.01     4738.38    219.41 o 
   8   7   3      943.95     1036.40    149.81 o 
   9   7   3     5509.43     5398.59    317.22 o 
  10   7   3      402.42      652.91    456.79 o 
  -9   8   3     3904.24     4042.18    291.29 o 
  -8   8   3     2423.80     2165.48    210.89 o 
  -7   8   3      123.39       41.71    111.34 o 
  -6   8   3      130.66      321.54    114.55 o 
  -5   8   3     4093.97     4382.57    250.11 o 
  -4   8   3     1597.42     1832.40    162.36 o 
  -3   8   3     4306.51     4454.30    251.62 o 
  -2   8   3       10.84      -83.64    101.43 o 
  -1   8   3     1216.82     1134.76    118.07 o 
   0   8   3     1612.02     1640.23    179.07 o 
   1   8   3     6993.71     7044.95    288.69 o 
   2   8   3      635.58      679.56    101.16 o 
   3   8   3     1229.94     1221.59    114.60 o 
   4   8   3       60.42      229.25    104.35 o 
   5   8   3     2601.47     2824.61    193.46 o 
   6   8   3      793.33      869.47    133.53 o 
   7   8   3     5185.74     5660.71    419.23 o 
   8   8   3       14.32      194.35    160.93 o 
  -7   9   3     4294.95     4254.62    456.16 o 
  -6   9   3     2087.17     2256.51    353.92 o 
  -5   9   3     1670.20     1617.04    198.93 o 
  -4   9   3       46.86      -77.92    127.43 o 
  -3   9   3     5142.83     5050.85    325.66 o 
  -2   9   3     5065.15     4807.38    312.12 o 
  -1   9   3     6720.83     6540.22    382.41 o 
   0   9   3     1297.05     1349.69    174.38 o 
   1   9   3      914.78      860.66    155.13 o 
   2   9   3     1601.28     1826.31    163.87 o 
   3   9   3     6306.70     6547.65    401.52 o 
   4   9   3     3551.12     3539.15    225.30 o 
   5   9   3      912.31      965.26    165.43 o 
   6   9   3        5.76      178.63    136.57 o 
   7   9   3     2269.14     2987.52    497.82 o 
  -4  10   3     2548.55     2786.62    424.72 o 
  -3  10   3       95.85       58.40    141.00 o 
  -2  10   3      248.31      432.66    152.85 o 
  -1  10   3       15.92      -15.97    134.72 o 
   0  10   3     1705.85     1770.63    205.55 o 
   1  10   3     1339.82     1540.70    195.14 o 
   2  10   3     3420.02     3618.46    345.21 o 
   3  10   3        8.07      137.02    274.90 o 
 -14   0   4     6602.32     6544.85    780.92 o 
 -12   0   4     8234.19     8554.61    531.46 o 
 -10   0   4       72.24      261.29    142.15 o 
  -8   0   4    17450.67    18066.61    757.58 o 
  -6   0   4     3724.98     3776.10    202.14 o 
  -4   0   4    36122.57    37680.95   1509.14 o 
  -2   0   4    15875.84    14329.63   1155.45 o 
   0   0   4       22.45       71.14     40.32 o 
   2   0   4    27611.75    27696.55   1320.90 o 
   4   0   4    11178.07    10957.36    556.89 o 
   6   0   4       85.41      161.32    116.25 o 
   8   0   4    18532.15    17046.98    878.40 o 
  10   0   4     3385.99     3543.32    294.38 o 
  12   0   4     2312.41     2406.77    270.03 o 
 -14   1   4     8137.59     8170.67    384.78 o 
 -13   1   4      880.12      848.83    148.10 o 
 -12   1   4       40.53      -58.01    105.37 o 
 -11   1   4      980.70      981.05    128.67 o 
 -10   1   4    22172.40    22618.50    813.67 o 
  -9   1   4     8815.73     8947.96    323.02 o 
  -8   1   4    15648.42    16051.07    487.88 o 
  -7   1   4      455.09      461.66     62.98 o 
  -6   1   4    14206.72    13858.64    417.02 o 
  -5   1   4    18808.08    19412.04    610.15 o 
  -4   1   4    95381.66    96841.35   2927.41 o 
  -3   1   4    16744.56    17474.36    504.33 o 
  -2   1   4       53.22       57.86     29.01 o 
  -1   1   4    10126.82    10495.79    333.17 o 
   0   1   4    96633.45    98810.02   2730.39 o 
   1   1   4    91847.95    93327.49   2611.34 o 
   2   1   4    21054.91    21462.78    614.06 o 
   3   1   4      776.90      948.51     58.21 o 
   4   1   4    23327.96    23132.59    723.56 o 
   5   1   4    13002.12    13048.54    428.16 o 
   6   1   4    47413.31    46783.13   1449.26 o 
   7   1   4     7621.92     7089.20    296.82 o 
   8   1   4     3624.85     3443.11    186.20 o 
   9   1   4     2363.65     2178.35    159.90 o 
  10   1   4    16596.76    16162.71    610.07 o 
  11   1   4     4227.25     4606.64    249.67 o 
  12   1   4     4160.55     3985.72    241.99 o 
  13   1   4        1.29       30.28    128.98 o 
 -14   2   4     1741.12     2002.35    200.20 o 
 -13   2   4     4168.25     4113.84    247.75 o 
 -12   2   4     4742.97     4322.69    246.12 o 
 -11   2   4      911.72      915.37    131.65 o 
 -10   2   4      388.38      282.33    108.97 o 
  -9   2   4     9590.00     9808.29    354.01 o 
  -8   2   4    10912.60    11026.69    356.09 o 
  -7   2   4     6851.30     7042.59    259.85 o 
  -6   2   4     7115.09     7156.24    238.82 o 
  -5   2   4     7885.95     8761.61    277.87 o 
  -4   2   4     5049.96     4982.04    167.41 o 
  -3   2   4    19224.13    19358.12    610.72 o 
  -2   2   4    22173.60    22595.91    642.83 o 
  -1   2   4     8559.58     9036.40    299.02 o 
   0   2   4    23577.17    25483.71    728.08 o 
   1   2   4    13813.84    14200.48    416.82 o 
   2   2   4    18047.16    18282.86    530.82 o 
   3   2   4    13837.38    14273.57    422.30 o 
   4   2   4     7232.07     6958.39    224.70 o 
   5   2   4     1022.42     1093.43     65.82 o 
   6   2   4     1948.86     1966.40    110.59 o 
   7   2   4     6770.35     6482.11    245.51 o 
   8   2   4     6649.14     6600.78    291.15 o 
   9   2   4     6033.87     5703.37    267.80 o 
  10   2   4     1314.56     1385.47    215.56 o 
  11   2   4        2.53     -154.47    154.37 o 
  12   2   4     2697.36     2603.10    205.76 o 
  13   2   4     1842.74     1912.98    189.95 o 
 -13   3   4     3250.00     3425.65    239.45 o 
 -12   3   4      313.03      426.88    132.85 o 
 -11   3   4     6436.54     6575.08    314.22 o 
 -10   3   4      460.45      416.58    115.07 o 
  -9   3   4    20872.09    21001.12    688.53 o 
  -8   3   4      279.70      236.89     75.18 o 
  -7   3   4       18.50       29.59     67.41 o 
  -6   3   4      931.96      989.63     82.08 o 
  -5   3   4    60401.70    60428.70   1870.75 o 
  -4   3   4       18.82        7.64     44.28 o 
  -3   3   4    23682.52    23941.08    687.46 o 
  -2   3   4     5720.30     6069.27    190.82 o 
  -1   3   4    27206.26    27899.41    884.04 o 
   0   3   4      178.58      225.13     50.89 o 
   1   3   4    64674.16    63635.52   1942.48 o 
   2   3   4       75.62       68.26     36.07 o 
   3   3   4       59.40       67.44     42.18 o 
   4   3   4       74.85       65.61     45.53 o 
   5   3   4    41368.59    41168.75   1180.56 o 
   6   3   4      211.47      304.04     56.67 o 
   7   3   4     9826.19     9557.90    345.79 o 
   8   3   4      764.56      874.61    118.33 o 
   9   3   4    10675.64    10231.47    423.18 o 
  10   3   4       30.34       51.19    108.12 o 
  11   3   4    16353.82    16406.33    637.27 o 
  12   3   4      161.41      210.21    138.58 o 
  13   3   4        3.59      201.92    144.13 o 
 -13   4   4     5871.89     5658.26    340.67 o 
 -12   4   4        4.04     -177.69    190.22 o 
 -11   4   4     4711.12     4538.56    388.28 o 
 -10   4   4      896.54     1021.91    218.01 o 
  -9   4   4     6291.91     6074.93    425.90 o 
  -8   4   4       76.32      -46.03     72.39 o 
  -7   4   4    13537.19    13343.95    431.20 o 
  -6   4   4      736.16      823.19     78.63 o 
  -5   4   4      955.59     1072.54     75.56 o 
  -4   4   4      516.76      618.87     65.34 o 
  -3   4   4    36890.48    37151.00   1059.57 o 
  -2   4   4     3444.51     3548.55    130.15 o 
  -1   4   4    26650.75    27260.71    783.31 o 
   0   4   4       76.75       76.12     46.38 o 
   1   4   4     6147.17     6126.13    215.50 o 
   2   4   4     4398.55     4521.41    165.41 o 
   3   4   4    33206.99    32923.61    947.07 o 
   4   4   4      802.45      859.39     69.94 o 
   5   4   4     2752.88     3011.41    131.06 o 
   6   4   4      356.66      267.21     85.30 o 
   7   4   4    10579.94    10554.27    381.43 o 
   8   4   4      613.30      613.23     90.27 o 
   9   4   4     8092.12     8348.56    371.17 o 
  10   4   4        3.55      -94.24    113.34 o 
  11   4   4       67.73      104.57    136.21 o 
  12   4   4      347.88      441.53    149.79 o 
 -12   5   4      539.36      332.21    260.11 o 
 -11   5   4     4324.14     4844.92    296.75 o 
 -10   5   4     4412.55     4580.03    239.81 o 
  -9   5   4     3305.01     3256.69    177.45 o 
  -8   5   4     8249.76     8712.54    330.27 o 
  -7   5   4      963.77     1115.48    102.68 o 
  -6   5   4     2231.08     2547.04    123.04 o 
  -5   5   4    12873.83    12744.61    394.43 o 
  -4   5   4    21349.96    21379.99    629.57 o 
  -3   5   4      121.76       32.02     67.48 o 
  -2   5   4      126.11      219.18     47.16 o 
  -1   5   4     7805.31     7858.34    256.03 o 
   0   5   4    15425.04    15166.56    463.14 o 
   1   5   4     8955.37     8722.39    286.84 o 
   2   5   4     8288.74     8351.04    274.34 o 
   3   5   4       17.81        7.41     54.16 o 
   4   5   4     6138.15     6111.16    239.39 o 
   5   5   4    12328.84    11837.92    378.49 o 
   6   5   4     7546.57     7278.38    256.27 o 
   7   5   4     1850.63     2182.63    137.71 o 
   8   5   4       65.90       35.67     78.94 o 
   9   5   4     1541.63     1375.00    189.11 o 
  10   5   4     5094.10     5315.65    322.84 o 
  11   5   4     2777.30     3020.85    226.66 o 
  12   5   4      486.57      672.45    178.45 o 
 -11   6   4     1923.98     2584.64    288.89 o 
 -10   6   4       28.80      -87.53    119.99 o 
  -9   6   4      174.89      250.52    122.81 o 
  -8   6   4     4192.06     4434.52    243.35 o 
  -7   6   4    12597.59    12082.16    494.48 o 
  -6   6   4     1863.40     1978.62    150.46 o 
  -5   6   4     1379.73     1387.58    107.42 o 
  -4   6   4     2742.06     2865.98    161.32 o 
  -3   6   4     5941.33     5800.70    235.98 o 
  -2   6   4    10626.69    10876.13    387.07 o 
  -1   6   4    15870.18    15894.15    486.13 o 
   0   6   4      459.48      386.91     71.56 o 
   1   6   4      596.56      538.03     76.99 o 
   2   6   4     7863.67     8137.27    276.18 o 
   3   6   4    11077.08    11294.00    361.00 o 
   4   6   4     5198.18     5083.75    196.84 o 
   5   6   4     1042.33     1105.97     92.60 o 
   6   6   4     1985.85     2161.04    129.92 o 
   7   6   4     5442.05     5417.53    238.56 o 
   8   6   4     6712.09     6398.85    270.96 o 
   9   6   4     4132.87     4206.61    279.84 o 
  10   6   4      904.59     1146.23    221.49 o 
  11   6   4      603.84      457.44    149.90 o 
 -10   7   4     6640.78     7146.69    406.30 o 
  -9   7   4       13.56      172.68    133.15 o 
  -8   7   4      542.07      598.16    125.90 o 
  -7   7   4       20.89       18.44    101.20 o 
  -6   7   4     6248.31     6181.70    303.04 o 
  -5   7   4       70.22      154.54     97.56 o 
  -4   7   4     8251.22     8430.24    371.00 o 
  -3   7   4      538.09      561.57     92.64 o 
  -2   7   4      400.13      452.10     90.60 o 
  -1   7   4       27.84      -35.46     75.56 o 
   0   7   4    12697.79    12325.75    446.22 o 
   1   7   4      790.96      808.67     99.39 o 
   2   7   4     2413.74     2639.73    150.63 o 
   3   7   4      132.46      167.80     81.05 o 
   4   7   4     3308.15     3462.42    177.02 o 
   5   7   4      201.21      266.94     76.76 o 
   6   7   4     7240.84     7140.61    265.67 o 
   7   7   4      141.19      147.56     92.90 o 
   8   7   4        8.64       22.58     90.30 o 
   9   7   4        4.56      -37.12    128.42 o 
  10   7   4     3447.09     3408.33    514.83 o 
  -9   8   4        8.08      -13.43    137.18 o 
  -8   8   4     8337.45     8145.86    442.23 o 
  -7   8   4      413.83      440.57    124.75 o 
  -6   8   4     8599.16     8651.16    395.73 o 
  -5   8   4        3.77      -37.17    105.95 o 
  -4   8   4     1497.04     1518.37    155.01 o 
  -3   8   4      956.49     1049.38    142.71 o 
  -2   8   4    24650.69    23650.39    913.37 o 
  -1   8   4      207.41      162.99    128.31 o 
   0   8   4     2670.59     2721.27    175.91 o 
   1   8   4       25.45      -53.61     80.27 o 
   2   8   4    12853.02    13197.76    474.50 o 
   3   8   4      116.80      141.67     85.99 o 
   4   8   4     9920.95    10042.92    377.99 o 
   5   8   4       64.24      104.04    102.41 o 
   6   8   4      607.08      861.61    132.07 o 
   7   8   4       89.71      209.86    132.98 o 
   8   8   4     9465.61    10158.95    641.15 o 
  -7   9   4      239.95      447.06    160.29 o 
  -6   9   4     2342.02     2344.67    231.57 o 
  -5   9   4     2054.03     1744.29    205.14 o 
  -4   9   4      655.83      851.49    165.34 o 
  -3   9   4      196.74      213.86    136.75 o 
  -2   9   4      411.56      286.50    137.99 o 
  -1   9   4     1880.32     1696.87    193.25 o 
   0   9   4     3132.50     3142.49    245.20 o 
   1   9   4     2402.67     2254.10    211.78 o 
   2   9   4      189.92       74.78    120.50 o 
   3   9   4       47.20       33.41    107.44 o 
   4   9   4     1076.21     1149.90    146.22 o 
   5   9   4     1600.99     1720.79    168.28 o 
   6   9   4     1442.54     1733.73    241.74 o 
  -4  10   4      344.65      412.23    161.29 o 
  -3  10   4     3905.92     3718.85    288.56 o 
  -2  10   4     1381.17     1598.59    313.05 o 
  -1  10   4     5228.76     5489.79    355.26 o 
   0  10   4      103.15      -19.64    133.59 o 
   1  10   4      150.70       86.95    135.20 o 
   2  10   4     2181.67     2300.38    226.83 o 
   3  10   4     6747.71     6782.06    506.70 o 
 -13   0   5      888.74      886.75    208.89 o 
 -11   0   5     5585.50     5943.20    401.95 o 
  -9   0   5    14533.93    15060.14    657.67 o 
  -7   0   5     2080.91     1884.29    138.68 o 
  -5   0   5    79569.51    83977.98   3337.23 o 
  -3   0   5    11265.82    11019.54    541.78 o 
  -1   0   5    41505.85    43737.81   2060.77 o 
   1   0   5    84780.73    86759.77   4078.74 o 
   3   0   5      644.03      507.22     60.33 o 
   5   0   5    51044.11    48151.70   2300.04 o 
   7   0   5    27779.08    26339.65   1302.40 o 
   9   0   5    15511.46    14521.60    775.60 o 
  11   0   5    19861.05    20250.39   1065.07 o 
  13   0   5      139.84      -44.16    227.03 o 
 -14   1   5     1847.35     2066.36    297.29 o 
 -13   1   5    12208.26    12576.92    513.22 o 
 -12   1   5     1073.99     1061.93    137.32 o 
 -11   1   5      799.27      720.36    122.79 o 
 -10   1   5     3617.63     3491.64    248.33 o 
  -9   1   5    17223.78    18145.09    547.94 o 
  -8   1   5     9079.42     9303.84    328.87 o 
  -7   1   5    18419.19    18777.23    558.91 o 
  -6   1   5        8.89        9.77     48.60 o 
  -5   1   5     2197.02     1835.92    129.79 o 
  -4   1   5    30969.43    32037.96    983.75 o 
  -3   1   5    54789.48    54999.28   1548.98 o 
  -2   1   5     3421.75     3416.17    102.80 o 
  -1   1   5     1960.53     2069.73     85.23 o 
   0   1   5      116.50      157.52     31.64 o 
   1   1   5    28478.72    28617.63    817.07 o 
   2   1   5    12545.54    13173.05    385.22 o 
   3   1   5    20626.71    20685.88    596.25 o 
   4   1   5      353.08      387.81     46.58 o 
   5   1   5     5067.31     4805.16    185.28 o 
   6   1   5     1660.36     1559.62     90.06 o 
   7   1   5    24356.18    23626.50    833.77 o 
   8   1   5     1184.75     1238.91    150.03 o 
   9   1   5      254.94      210.94     98.36 o 
  10   1   5       33.07       63.62    100.43 o 
  11   1   5     3559.40     3788.36    224.45 o 
  12   1   5      724.68      760.09    172.13 o 
  13   1   5     2981.50     2944.26    224.09 o 
 -14   2   5     2312.88     2557.05    218.72 o 
 -13   2   5        3.44      -45.32    122.87 o 
 -12   2   5       19.16      -46.13    111.32 o 
 -11   2   5     6220.37     6307.79    298.35 o 
 -10   2   5     7049.10     7217.76    318.55 o 
  -9   2   5     4039.70     4330.42    213.87 o 
  -8   2   5     5102.85     5008.74    195.31 o 
  -7   2   5     2635.15     2493.49    200.86 o 
  -6   2   5     8803.98     8949.22    320.70 o 
  -5   2   5    12246.89    12237.87    371.92 o 
  -4   2   5    37470.86    37548.86   1066.23 o 
  -3   2   5      470.86      476.05     40.39 o 
  -2   2   5      430.47      501.38     38.27 o 
  -1   2   5    10392.73    10568.46    347.06 o 
   0   2   5    70917.87    72644.50   2258.73 o 
   1   2   5    13953.60    13433.81    398.81 o 
   2   2   5    18288.28    18215.69    530.37 o 
   3   2   5     7557.68     8475.36    263.58 o 
   4   2   5    33403.91    34742.40    994.15 o 
   5   2   5    18732.54    19325.80    568.63 o 
   6   2   5    30713.02    30077.03    947.68 o 
   7   2   5      196.57      151.92     58.60 o 
   8   2   5      243.15      163.92     91.51 o 
   9   2   5     3602.54     3541.60    203.49 o 
  10   2   5    14841.15    13607.13    534.64 o 
  11   2   5     3681.83     3662.15    226.10 o 
  12   2   5     2449.20     2710.59    225.83 o 
  13   2   5      383.30      400.84    149.20 o 
 -13   3   5       65.90      192.15    155.71 o 
 -12   3   5     7559.19     7146.46    344.44 o 
 -11   3   5      591.66      531.57    130.31 o 
 -10   3   5     4667.66     4670.80    218.42 o 
  -9   3   5      190.26      226.47     81.09 o 
  -8   3   5    34782.80    34081.27   1072.73 o 
  -7   3   5     2775.38     2784.99    138.36 o 
  -6   3   5      598.77      633.21     71.15 o 
  -5   3   5      462.18      489.79     60.71 o 
  -4   3   5    36783.34    36903.71   1051.25 o 
  -3   3   5     6854.29     6969.35    218.25 o 
  -2   3   5    30524.24    30481.49    868.41 o 
  -1   3   5     3153.17     3017.90    124.28 o 
   0   3   5     6723.71     6783.93    242.93 o 
   1   3   5     2501.31     2696.84    105.42 o 
   2   3   5    34469.47    33834.91    967.14 o 
   3   3   5     3796.48     3693.16    162.16 o 
   4   3   5     3007.60     3129.80    127.54 o 
   5   3   5     1929.98     1997.43    100.17 o 
   6   3   5    11046.46    10941.98    348.80 o 
   7   3   5     4195.55     4241.88    188.96 o 
   8   3   5    10503.37    10201.16    416.34 o 
   9   3   5     2658.46     2846.82    231.18 o 
  10   3   5      185.60      286.63    115.14 o 
  11   3   5      235.66      296.38    129.33 o 
  12   3   5     4157.59     3892.86    256.51 o 
  13   3   5     2201.68     2614.32    229.11 o 
 -13   4   5      592.45      487.84    162.76 o 
 -12   4   5     1708.74     1919.84    202.06 o 
 -11   4   5      469.60      480.55    270.98 o 
 -10   4   5    15661.47    15765.02    600.76 o 
  -9   4   5     1364.31     1139.20    127.82 o 
  -8   4   5      259.76      212.49     79.58 o 
  -7   4   5     4566.50     4554.13    185.41 o 
  -6   4   5    27386.68    27065.07    793.77 o 
  -5   4   5      153.34      140.13     52.74 o 
  -4   4   5    22642.35    22998.97    668.98 o 
  -3   4   5     6828.41     6961.52    223.86 o 
  -2   4   5     5886.42     5762.43    190.68 o 
  -1   4   5      234.00      213.70     54.05 o 
   0   4   5    49447.62    49728.13   1413.88 o 
   1   4   5      803.40      724.70     62.98 o 
   2   4   5     1107.74     1159.24    103.16 o 
   3   4   5      887.76      953.98     71.26 o 
   4   4   5    17848.64    16942.36    594.30 o 
   5   4   5     2570.29     2387.19    115.65 o 
   6   4   5    20657.88    20576.71    618.41 o 
   7   4   5     1958.90     1907.97    126.33 o 
   8   4   5     1782.19     1812.94    155.78 o 
   9   4   5      897.20      939.95    139.11 o 
  10   4   5    10406.35    10118.57    436.55 o 
  11   4   5     1271.23     1205.28    195.82 o 
  12   4   5     1414.63     1236.95    193.63 o 
 -12   5   5     3645.73     4135.88    365.66 o 
 -11   5   5       21.15      192.68    142.04 o 
 -10   5   5       10.98       23.18     94.77 o 
  -9   5   5     5148.58     5354.97    342.69 o 
  -8   5   5     4258.98     4297.56    200.31 o 
  -7   5   5     4845.14     4898.18    200.10 o 
  -6   5   5     8199.43     8124.61    297.89 o 
  -5   5   5     2526.16     2627.32    118.31 o 
  -4   5   5     5441.67     5633.16    197.44 o 
  -3   5   5    15898.16    16068.17    480.73 o 
  -2   5   5    18570.71    19057.74    563.69 o 
  -1   5   5      232.16      270.68     43.98 o 
   0   5   5        8.19       30.26     48.85 o 
   1   5   5     5082.58     4948.56    185.08 o 
   2   5   5    22770.68    22871.33    675.06 o 
   3   5   5     1493.56     1606.25     94.57 o 
   4   5   5     7901.88     7809.14    283.57 o 
   5   5   5     3018.96     2886.45    134.82 o 
   6   5   5     8861.71     8664.10    341.28 o 
   7   5   5     3762.19     3624.23    181.90 o 
   8   5   5     9972.83     9983.43    373.78 o 
   9   5   5       26.69      226.89    116.82 o 
  10   5   5        6.80      -44.25    119.91 o 
  11   5   5     1423.59     1762.13    188.31 o 
 -11   6   5     4302.58     4790.88    552.53 o 
 -10   6   5     3499.53     3471.58    259.05 o 
  -9   6   5     2805.07     2970.21    226.97 o 
  -8   6   5      949.18      889.67    129.87 o 
  -7   6   5     4256.52     4444.84    239.01 o 
  -6   6   5    10141.54     9809.71    411.52 o 
  -5   6   5    10742.66    10879.28    445.32 o 
  -4   6   5       38.15      -34.21     61.46 o 
  -3   6   5      923.62      917.54    137.16 o 
  -2   6   5     6569.34     6860.72    270.01 o 
  -1   6   5    10562.34    10512.43    385.45 o 
   0   6   5     3862.45     3911.67    184.50 o 
   1   6   5     9107.63     9057.26    304.33 o 
   2   6   5      930.19      966.79     86.45 o 
   3   6   5     1145.88     1190.69    103.08 o 
   4   6   5     2400.84     2600.05    151.07 o 
   5   6   5    14258.84    14272.09    448.54 o 
   6   6   5      480.57      420.87     83.09 o 
   7   6   5     1115.25     1073.23    113.02 o 
   8   6   5      385.49      332.59    100.00 o 
   9   6   5     2982.06     3183.52    329.17 o 
  10   6   5      595.58      512.34    182.79 o 
  11   6   5     2038.01     1877.23    195.23 o 
 -10   7   5      374.61      317.71    163.02 o 
  -9   7   5     2633.51     3069.11    270.75 o 
  -8   7   5       89.56      118.32    111.20 o 
  -7   7   5     7770.00     7621.51    354.09 o 
  -6   7   5     4037.19     4108.08    231.73 o 
  -5   7   5        5.69       41.12     96.88 o 
  -4   7   5        2.08      -16.63     90.71 o 
  -3   7   5    14134.01    14451.84    585.48 o 
  -2   7   5      337.04      315.81     84.37 o 
  -1   7   5     7582.63     7871.62    314.72 o 
   0   7   5     1926.89     2080.50    139.50 o 
   1   7   5     9530.43     9357.17    356.52 o 
   2   7   5      189.00      241.29     84.18 o 
   3   7   5    15932.73    16308.14    564.62 o 
   4   7   5     1837.82     1775.02    130.91 o 
   5   7   5        8.15      -59.00     81.26 o 
   6   7   5       65.80       35.41     87.51 o 
   7   7   5    10892.06    10369.09    442.93 o 
   8   7   5     1163.81     1099.75    141.05 o 
   9   7   5     3536.46     3406.72    741.26 o 
  10   7   5       25.22       69.48    200.76 o 
  -9   8   5     1658.79     1785.09    206.83 o 
  -8   8   5      162.55      189.75    124.17 o 
  -7   8   5     5033.20     4998.04    279.90 o 
  -6   8   5     1164.56     1166.09    172.42 o 
  -5   8   5    11083.32    11241.21    479.26 o 
  -4   8   5     1069.75      958.10    183.98 o 
  -3   8   5       83.93      152.98    111.92 o 
  -2   8   5      281.43      291.28    114.91 o 
  -1   8   5     8436.89     8341.45    385.89 o 
   0   8   5      376.68      385.33    116.96 o 
   1   8   5     3129.63     3351.24    183.09 o 
   2   8   5      830.06      877.79    108.51 o 
   3   8   5     4111.43     4214.09    205.70 o 
   4   8   5      932.93     1071.47    129.97 o 
   5   8   5     3883.94     3831.17    199.02 o 
   6   8   5      970.89     1151.42    170.24 o 
   7   8   5       64.71       62.84    141.85 o 
   8   8   5       11.40       71.35    152.74 o 
  -7   9   5     2952.24     3140.53    233.77 o 
  -6   9   5     1583.75     1528.13    175.86 o 
  -5   9   5        7.99      -59.58    118.28 o 
  -4   9   5     1166.24     1269.51    186.64 o 
  -3   9   5     2593.34     2338.97    221.96 o 
  -2   9   5     4203.74     3948.75    281.43 o 
  -1   9   5     3423.21     3574.87    265.24 o 
   0   9   5       84.77     -149.17    114.73 o 
   1   9   5      586.67      545.45    145.01 o 
   2   9   5     3772.80     3653.25    266.88 o 
   3   9   5     5754.53     5753.38    353.04 o 
   4   9   5      988.98     1003.52    141.99 o 
   5   9   5      278.96      366.41    125.66 o 
   6   9   5     1149.46     1317.68    217.30 o 
  -4  10   5     1353.42     1938.25    232.99 o 
  -3  10   5       79.46      124.39    144.43 o 
  -2  10   5     1184.44     1151.85    185.66 o 
  -1  10   5     2264.09     2051.15    220.65 o 
   0  10   5     2552.00     2232.61    227.77 o 
   1  10   5     1361.51     1302.82    192.20 o 
   2  10   5       21.11       -1.64    134.15 o 
   3  10   5      377.87      233.00    146.48 o 
 -14   0   6    12064.46    12419.96    728.34 o 
 -12   0   6    10216.30    10164.97    603.19 o 
 -10   0   6    16542.93    16682.34    874.73 o 
  -8   0   6    42922.11    43327.12   1759.16 o 
  -6   0   6        9.98      -70.36     66.18 o 
  -4   0   6    79439.76    76032.28   3013.61 o 
  -2   0   6    17781.57    17622.71    843.21 o 
   2   0   6   100160.59    98243.55   5578.00 o 
   4   0   6     3502.99     3711.47    248.91 o 
   6   0   6    39746.16    35873.10   1914.70 o 
   8   0   6     5309.55     5279.44    607.23 o 
  10   0   6     4477.52     4473.42    361.06 o 
  12   0   6     7243.85     6943.30    477.44 o 
 -14   1   6      286.99      219.95    133.33 o 
 -13   1   6      517.08      309.42    133.77 o 
 -12   1   6     2840.63     2934.05    197.75 o 
 -11   1   6      417.94      470.26    115.58 o 
 -10   1   6     4661.76     5153.33    265.32 o 
  -9   1   6       92.18       89.21     64.22 o 
  -8   1   6       14.45        5.73     62.18 o 
  -7   1   6       75.63       68.47     55.46 o 
  -6   1   6    13491.66    12810.33    390.15 o 
  -5   1   6     7565.62     7984.62    324.62 o 
  -4   1   6    11617.04    11744.99    376.80 o 
  -3   1   6      376.51      366.33     37.92 o 
  -2   1   6     3897.70     3905.09    117.58 o 
  -1   1   6    12631.84    13334.01    387.21 o 
   0   1   6    22934.80    22995.25    661.37 o 
   1   1   6     6098.24     6309.77    220.10 o 
   2   1   6     3437.08     3648.15    128.51 o 
   3   1   6       40.61       64.57     29.70 o 
   4   1   6    19222.46    18834.46    599.01 o 
   5   1   6     6318.63     6123.40    226.35 o 
   6   1   6    19174.07    18916.07    611.13 o 
   7   1   6     2087.38     2098.52    137.08 o 
   8   1   6     4774.11     4573.74    264.91 o 
   9   1   6       94.72      261.35    101.54 o 
  10   1   6    12850.08    12327.73    491.06 o 
  11   1   6     3459.97     3456.00    217.80 o 
  12   1   6       59.95      230.62    128.25 o 
  13   1   6      164.83       55.45    131.53 o 
 -14   2   6     2831.26     2429.59    264.18 o 
 -13   2   6    10338.47    10597.65    455.84 o 
 -12   2   6     1950.74     1830.71    182.40 o 
 -11   2   6      107.33       44.87    102.26 o 
 -10   2   6     3458.57     3456.34    175.40 o 
  -9   2   6    33335.15    34091.30    994.48 o 
  -8   2   6    14084.76    13469.77    423.79 o 
  -7   2   6    16051.25    15629.32    541.72 o 
  -6   2   6       46.78       74.29     52.97 o 
  -5   2   6    25928.08    26235.26    760.22 o 
  -4   2   6    30093.96    29886.91    854.20 o 
  -3   2   6    45201.71    44698.71   1264.62 o 
  -2   2   6    14593.29    14856.21    474.08 o 
  -1   2   6        5.63       26.23     40.30 o 
   0   2   6     9717.67    10074.21    274.38 o 
   1   2   6    51619.17    51054.25   1447.11 o 
   2   2   6    33023.84    34184.77    977.88 o 
   3   2   6    28660.89    29979.74    956.15 o 
   4   2   6      643.52      624.51     55.45 o 
   5   2   6    15543.99    15287.75    460.51 o 
   6   2   6    11508.46    11608.77    396.52 o 
   7   2   6    14134.03    13988.85    474.60 o 
   8   2   6     6280.55     6297.24    287.82 o 
   9   2   6      164.95      169.60    101.55 o 
  10   2   6      561.38      542.56    124.75 o 
  11   2   6     5915.30     6272.19    313.08 o 
  12   2   6     4838.36     5257.20    291.44 o 
  13   2   6      559.41      500.26    157.69 o 
 -13   3   6      443.31      244.17    153.89 o 
 -12   3   6     2479.03     2697.48    388.00 o 
 -11   3   6     6884.97     6723.94    318.63 o 
 -10   3   6     3109.03     3059.61    170.89 o 
  -9   3   6     2284.15     2216.49    131.08 o 
  -8   3   6      929.55      779.05    110.43 o 
  -7   3   6     7760.71     7477.60    298.57 o 
  -6   3   6     7178.90     7025.04    257.45 o 
  -5   3   6    15568.39    15460.91    463.51 o 
  -4   3   6       40.12       56.56     40.52 o 
  -3   3   6      169.37      196.29     33.03 o 
  -2   3   6    10042.63    10238.08    343.07 o 
  -1   3   6    14669.71    14316.52    526.36 o 
   0   3   6     7601.60     7998.68    282.80 o 
   1   3   6    15597.44    15030.92    449.98 o 
   2   3   6     9307.97     9472.44    297.40 o 
   3   3   6     2563.16     2602.39    111.03 o 
   4   3   6     7304.87     7567.33    248.44 o 
   5   3   6    24140.55    24143.77    713.57 o 
   6   3   6       44.81      -50.39     71.53 o 
   7   3   6     1357.88     1452.25    108.45 o 
   8   3   6     2792.72     2474.29    171.96 o 
   9   3   6    10650.21    10564.07    437.13 o 
  10   3   6       70.01      260.69    123.84 o 
  11   3   6     5531.83     5367.63    293.21 o 
  12   3   6       30.76      197.74    137.10 o 
 -13   4   6     5408.08     5811.85    347.31 o 
 -12   4   6      933.82     1197.51    177.56 o 
 -11   4   6        1.17     -232.81    116.41 o 
 -10   4   6     1352.18     1575.00    142.79 o 
  -9   4   6    17491.88    17581.82    671.57 o 
  -8   4   6     1950.67     2144.91    128.65 o 
  -7   4   6    14648.40    14877.70    463.18 o 
  -6   4   6      216.86      160.90     61.29 o 
  -5   4   6     9557.72     9345.01    327.41 o 
  -4   4   6     5428.80     5246.17    181.34 o 
  -3   4   6    46037.47    46175.15   1310.27 o 
  -2   4   6       12.97      -38.11     41.67 o 
  -1   4   6     2507.58     2640.25    127.31 o 
   0   4   6    20550.98    21150.91    697.23 o 
   1   4   6    79238.39    80246.59   2264.91 o 
   2   4   6     1336.60     1272.78     77.44 o 
   3   4   6    15184.39    14720.52    447.79 o 
   4   4   6     3906.47     3828.15    154.34 o 
   5   4   6     3861.35     3997.55    161.81 o 
   6   4   6     4615.64     5031.79    193.75 o 
   7   4   6    19826.59    20118.33    661.25 o 
   8   4   6      185.95      120.55    103.36 o 
   9   4   6     1023.57     1125.06    145.38 o 
  10   4   6      942.28      810.76    145.93 o 
  11   4   6     5215.28     5352.31    300.41 o 
  12   4   6       11.74      -31.53    179.24 o 
 -12   5   6      507.77      901.79    292.68 o 
 -11   5   6    12200.87    12206.69    709.74 o 
 -10   5   6      325.85      409.45    138.66 o 
  -9   5   6      982.35     1201.87    121.02 o 
  -8   5   6      432.67      344.81     90.44 o 
  -7   5   6    11532.95    11612.76    411.77 o 
  -6   5   6      698.66      684.60     83.73 o 
  -5   5   6    18337.66    18034.09    540.15 o 
  -4   5   6     2228.01     2479.61    130.70 o 
  -3   5   6     3824.41     3697.08    139.78 o 
  -2   5   6       46.76       12.93     53.06 o 
  -1   5   6    23528.72    23294.18    763.46 o 
   0   5   6     5510.19     5585.14    197.78 o 
   1   5   6     3845.62     3957.81    159.15 o 
   2   5   6      663.73      741.89     72.00 o 
   3   5   6    12289.64    12150.82    382.09 o 
   4   5   6     4644.00     4901.73    200.36 o 
   5   5   6    15282.27    14291.56    461.06 o 
   6   5   6     5333.17     5242.16    203.47 o 
   7   5   6      780.00      809.73    101.05 o 
   8   5   6      294.65      280.45    158.23 o 
   9   5   6     7897.81     8362.46    376.16 o 
  10   5   6     3438.49     3650.24    237.96 o 
  11   5   6      574.63      396.85    149.84 o 
 -11   6   6        0.09     -233.49    434.91 o 
 -10   6   6     2294.05     2409.28    221.28 o 
  -9   6   6     1230.25     1100.15    161.85 o 
  -8   6   6    16913.22    16539.98    756.53 o 
  -7   6   6      175.48      152.58    102.98 o 
  -6   6   6      105.53       60.41     92.23 o 
  -5   6   6       32.24      127.58     94.64 o 
  -4   6   6    15589.71    15570.83    606.57 o 
  -3   6   6     3505.58     3270.05    159.82 o 
  -2   6   6     8482.21     8594.07    323.18 o 
  -1   6   6      960.42     1200.94    130.21 o 
   0   6   6     4954.42     4560.44    206.38 o 
   1   6   6      258.97      403.43     82.37 o 
   2   6   6    14189.98    14058.35    441.05 o 
   3   6   6     3594.08     3541.21    155.35 o 
   4   6   6      880.34      775.06     84.38 o 
   5   6   6      463.06      455.63     78.85 o 
   6   6   6     7510.38     7348.46    282.97 o 
   7   6   6     3642.16     3331.84    309.66 o 
   8   6   6     3801.96     3827.19    285.07 o 
   9   6   6     1025.53     1133.51    162.19 o 
  10   6   6     2207.30     2184.56    258.99 o 
 -10   7   6     5594.79     6077.38    367.88 o 
  -9   7   6        1.46       71.19    133.28 o 
  -8   7   6     1423.23     1652.60    163.06 o 
  -7   7   6      122.16      320.99    111.73 o 
  -6   7   6    14020.09    13606.91    554.57 o 
  -5   7   6     1463.57     1267.37    137.85 o 
  -4   7   6     2015.84     2052.39    165.76 o 
  -3   7   6     1813.54     1657.58    153.09 o 
  -2   7   6    10467.76    10600.53    455.63 o 
  -1   7   6     1203.33     1141.62    112.20 o 
   0   7   6    14306.50    14027.93    500.38 o 
   1   7   6      781.21      802.54    104.09 o 
   2   7   6     1651.38     1670.05    128.98 o 
   3   7   6     3159.44     3096.78    169.82 o 
   4   7   6    14873.42    14783.30    522.50 o 
   5   7   6       31.05       29.04     84.13 o 
   6   7   6     1398.40     1357.41    125.22 o 
   7   7   6     1452.41     1431.58    150.01 o 
   8   7   6     3496.96     3314.48    332.62 o 
   9   7   6      346.43      455.43    185.68 o 
  -9   8   6      513.45      524.74    177.84 o 
  -8   8   6     3375.09     3427.88    256.00 o 
  -7   8   6     1490.66     1566.50    167.39 o 
  -6   8   6      465.54      538.70    131.95 o 
  -5   8   6      223.24      298.42    117.71 o 
  -4   8   6     4216.66     4378.10    255.74 o 
  -3   8   6     3319.33     3299.64    222.77 o 
  -2   8   6     5214.13     4967.23    278.05 o 
  -1   8   6       44.45       11.99    104.64 o 
   0   8   6      229.82      280.49    114.01 o 
   1   8   6     1200.78     1049.06    136.91 o 
   2   8   6    13867.66    14123.58    505.48 o 
   3   8   6      966.52     1038.00    116.75 o 
   4   8   6     1407.90     1580.96    133.56 o 
   5   8   6      562.85      694.80    109.90 o 
   6   8   6     2747.81     2620.63    193.28 o 
   7   8   6      428.27      509.81    123.39 o 
   8   8   6     4431.39     4307.21    569.49 o 
  -7   9   6      851.24     1079.82    166.24 o 
  -6   9   6     6174.03     6348.57    338.24 o 
  -5   9   6     1778.23     1753.29    184.77 o 
  -4   9   6      224.96       79.01    133.84 o 
  -3   9   6      159.32      480.01    137.10 o 
  -2   9   6     5135.81     5079.33    292.49 o 
  -1   9   6     3193.93     3062.02    220.11 o 
   0   9   6     1849.41     1911.71    203.53 o 
   1   9   6      120.98      205.32    133.16 o 
   2   9   6      262.83      407.88    142.83 o 
   3   9   6     2477.51     2244.27    245.97 o 
   4   9   6     3492.65     3392.60    263.20 o 
   5   9   6     2242.73     2223.36    185.61 o 
   6   9   6      518.78      531.17    155.01 o 
  -3  10   6     2877.99     2886.55    261.47 o 
  -2  10   6      740.04      569.06    167.54 o 
  -1  10   6      160.30      309.65    150.88 o 
   0  10   6       48.34       80.47    139.11 o 
   1  10   6     1489.11     1316.76    194.23 o 
   2  10   6     1001.99     1290.67    193.65 o 
 -13   0   7     4476.89     4614.43    549.79 o 
 -11   0   7     8148.37     8193.96    713.91 o 
  -9   0   7     3164.42     3130.31    201.17 o 
  -7   0   7    15120.64    14921.16    641.61 o 
  -5   0   7      497.57      369.13    193.38 o 
  -3   0   7    19823.22    20146.72    968.76 o 
  -1   0   7    19731.32    19623.39    950.27 o 
   1   0   7      650.45      628.44     83.51 o 
   3   0   7    15964.57    14833.23   1388.16 o 
   5   0   7    12838.21    12297.25    640.20 o 
   7   0   7     2742.41     2604.07    220.95 o 
   9   0   7    14788.20    14061.12    764.27 o 
  11   0   7     2781.82     2953.90    293.97 o 
  13   0   7     3533.45     3936.84    422.60 o 
 -14   1   7     2770.76     3046.05    227.22 o 
 -13   1   7     9187.00     9122.30    404.43 o 
 -12   1   7     2023.79     2364.10    248.96 o 
 -11   1   7      340.00      381.39    141.34 o 
 -10   1   7     5506.01     5613.33    237.79 o 
  -9   1   7    28965.25    29740.52    868.81 o 
  -8   1   7    10170.52    10830.21    347.62 o 
  -7   1   7     9913.58     9872.92    318.30 o 
  -6   1   7       18.88      -25.73     50.07 o 
  -5   1   7    30114.95    29387.94    846.83 o 
  -4   1   7    30660.50    30562.75    942.88 o 
  -3   1   7    69150.06    69082.16   2097.01 o 
  -2   1   7    12162.90    12152.48    359.35 o 
  -1   1   7     4699.60     5116.09    187.29 o 
   0   1   7    15641.97    15857.44    466.32 o 
   1   1   7   110707.37   111580.16   3128.50 o 
   2   1   7     8103.08     7903.82    248.13 o 
   3   1   7     6342.51     6092.14    198.80 o 
   4   1   7     1263.53     1347.67     71.45 o 
   5   1   7    21843.44    21808.51    694.65 o 
   6   1   7    10062.87     9723.64    337.88 o 
   7   1   7    28237.71    26877.33    944.83 o 
   8   1   7     1093.71     1137.21    120.10 o 
   9   1   7     2019.53     2076.86    169.99 o 
  10   1   7     2242.52     2186.12    175.49 o 
  11   1   7    12229.01    11934.60    493.03 o 
  12   1   7     1710.72     1864.47    188.40 o 
  13   1   7     1656.95     1743.38    193.32 o 
 -14   2   7     2593.67     2830.28    458.86 o 
 -13   2   7     1517.21     1843.68    179.95 o 
 -12   2   7     3633.63     3863.90    230.21 o 
 -11   2   7     6043.65     6323.59    298.50 o 
 -10   2   7     1127.28     1142.64    113.59 o 
  -9   2   7        0.54        2.19     68.92 o 
  -8   2   7     4168.41     4282.09    230.58 o 
  -7   2   7     7672.00     7610.15    266.06 o 
  -6   2   7     5169.20     4935.86    183.69 o 
  -5   2   7     9209.74     9437.88    297.99 o 
  -4   2   7      136.78      237.21     46.08 o 
  -3   2   7     8905.65     8892.73    297.76 o 
  -2   2   7     5796.42     5855.84    204.98 o 
  -1   2   7    28764.43    29261.12   1047.31 o 
   0   2   7     7519.99     7863.70    244.21 o 
   1   2   7     1424.20     1397.68     68.16 o 
   2   2   7       66.74       17.74     44.65 o 
   3   2   7    18806.25    19449.45    571.73 o 
   4   2   7     8090.80     8497.39    272.82 o 
   5   2   7     7636.42     7632.80    253.27 o 
   6   2   7     5230.23     5180.04    213.66 o 
   7   2   7      345.69      362.37    110.15 o 
   8   2   7     2967.26     3184.16    191.45 o 
   9   2   7     5702.48     5736.93    279.71 o 
  10   2   7     4888.16     4454.47    249.41 o 
  11   2   7     1203.60     1051.74    154.79 o 
  12   2   7       26.88     -136.96    125.00 o 
  13   2   7     1421.20     1493.98    191.10 o 
 -13   3   7      134.19      163.16    148.39 o 
 -12   3   7     4034.77     4768.28    345.41 o 
 -11   3   7      322.64      606.63    125.11 o 
 -10   3   7    12582.63    12009.56    575.01 o 
  -9   3   7      150.57      147.08     94.28 o 
  -8   3   7    30838.16    30937.90   1087.92 o 
  -7   3   7       19.59       81.64     62.19 o 
  -6   3   7     1262.56     1253.45     86.36 o 
  -5   3   7      608.62      633.55     62.65 o 
  -4   3   7    81370.77    81365.81   2286.59 o 
  -3   3   7      239.79      241.11     44.27 o 
  -2   3   7     6115.63     5500.65    235.81 o 
  -1   3   7       38.52       10.61     35.24 o 
   0   3   7    39017.16    39556.56   1257.77 o 
   1   3   7      345.37      358.69     43.04 o 
   2   3   7    65031.20    63422.16   1798.09 o 
   3   3   7      452.47      504.50     57.53 o 
   4   3   7     1408.09     1522.64     85.94 o 
   5   3   7       38.56      -28.27     75.84 o 
   6   3   7    35023.25    35205.74   1025.90 o 
   7   3   7      776.45      966.38     95.45 o 
   8   3   7     3027.27     3350.61    203.84 o 
   9   3   7        5.48      -73.92    139.37 o 
  10   3   7     6002.15     5413.71    284.90 o 
  11   3   7      115.16        7.37    127.28 o 
  12   3   7     6050.22     6107.78    466.66 o 
 -13   4   7       69.19      221.06    154.03 o 
 -12   4   7     7753.78     8198.19    422.05 o 
 -11   4   7      112.11       59.08    127.99 o 
 -10   4   7     2931.33     3241.96    191.63 o 
  -9   4   7      522.19      499.16     99.66 o 
  -8   4   7     5322.20     5358.10    215.23 o 
  -7   4   7     1932.47     2119.85    117.82 o 
  -6   4   7    21767.79    22033.63    651.44 o 
  -5   4   7     2616.19     2510.93    125.64 o 
  -4   4   7       24.17       42.26     36.35 o 
  -3   4   7        3.76       24.62     32.42 o 
  -2   4   7    19117.14    18859.40    618.86 o 
  -1   4   7     2226.20     2121.56    123.33 o 
   0   4   7    41909.77    42810.15   1361.96 o 
   1   4   7     2775.05     2779.39    117.83 o 
   2   4   7     6174.62     6242.57    216.69 o 
   3   4   7     1515.41     1585.19     97.25 o 
   4   4   7    21479.01    21046.17    625.91 o 
   5   4   7       20.87      -61.69     56.97 o 
   6   4   7      971.99     1081.90     87.83 o 
   7   4   7      259.21      430.84     84.25 o 
   8   4   7     7964.99     8047.17    360.82 o 
   9   4   7        0.19      -10.91    111.29 o 
  10   4   7     7108.40     6936.66    339.23 o 
  11   4   7      230.34      342.87    144.39 o 
  12   4   7      483.25      516.00    160.25 o 
 -12   5   7      235.63      202.32    201.56 o 
 -11   5   7        6.53     -255.88    164.30 o 
 -10   5   7     4099.78     4095.27    275.67 o 
  -9   5   7     6626.31     6674.14    328.33 o 
  -8   5   7     5401.26     5596.55    279.98 o 
  -7   5   7     2403.16     2523.03    169.91 o 
  -6   5   7       47.54      -51.21     96.73 o 
  -5   5   7     7451.17     7158.45    317.67 o 
  -4   5   7    13884.18    13731.26    470.58 o 
  -3   5   7    14398.15    14334.73    488.47 o 
  -2   5   7     1475.81     1538.22     98.93 o 
  -1   5   7      180.73      199.38     62.53 o 
   0   5   7     4177.16     4042.67    182.68 o 
   1   5   7    21593.10    21077.39    624.71 o 
   2   5   7     5932.79     5891.38    214.14 o 
   3   5   7     3316.16     3320.55    154.33 o 
   4   5   7       30.38       15.85     57.34 o 
   5   5   7     6274.63     6180.21    250.16 o 
   6   5   7     5928.34     5947.73    225.12 o 
   7   5   7     7148.65     6953.56    284.63 o 
   8   5   7     2764.03     3037.66    201.30 o 
   9   5   7      779.50      620.66    139.58 o 
  10   5   7     1776.07     2489.79    216.75 o 
  11   5   7     4886.04     4845.51    284.15 o 
 -11   6   7     4456.26     5008.95    402.68 o 
 -10   6   7     4125.08     4122.77    286.37 o 
  -9   6   7        1.55        0.05    112.18 o 
  -8   6   7     3800.70     3555.70    290.18 o 
  -7   6   7     7193.49     7311.75    339.85 o 
  -6   6   7     8296.68     8320.59    368.57 o 
  -5   6   7     4721.06     4648.77    241.59 o 
  -4   6   7      292.02      432.95    101.16 o 
  -3   6   7     3892.63     3546.10    200.85 o 
  -2   6   7    17866.85    17948.09    606.94 o 
  -1   6   7    14327.15    14082.17    496.31 o 
   0   6   7     6314.62     6267.75    258.44 o 
   1   6   7     1111.77     1174.16    107.36 o 
   2   6   7     6191.75     6225.80    259.29 o 
   3   6   7     8573.57     8615.73    329.42 o 
   4   6   7    11078.14    10652.19    372.22 o 
   5   6   7     5101.95     4946.34    219.30 o 
   6   6   7      206.76      192.43     76.88 o 
   7   6   7      516.90      708.59    112.13 o 
   8   6   7     5767.23     5804.50    450.87 o 
   9   6   7     5763.00     6395.37    372.70 o 
  10   6   7     1102.03      885.18    160.26 o 
 -10   7   7       64.16      173.00    147.55 o 
  -9   7   7     6175.38     6064.53    361.39 o 
  -8   7   7     2354.34     2684.82    199.03 o 
  -7   7   7     1737.04     1752.40    218.85 o 
  -6   7   7      272.00      350.63    114.08 o 
  -5   7   7     5117.68     4932.02    263.80 o 
  -4   7   7      739.67      852.71    127.28 o 
  -3   7   7     6117.07     6493.78    461.53 o 
  -2   7   7      424.28      659.01    129.89 o 
  -1   7   7      768.28      786.11    159.50 o 
   0   7   7        0.45      -71.53     74.84 o 
   1   7   7    10236.80    10089.09    381.88 o 
   2   7   7      246.16       83.27     84.04 o 
   3   7   7     2364.37     2444.04    151.94 o 
   4   7   7       21.74      181.30     85.05 o 
   5   7   7     3577.58     3530.77    212.86 o 
   6   7   7      156.64      100.89    163.05 o 
   7   7   7     5215.07     5433.78    553.48 o 
   8   7   7       26.77      -50.00    139.73 o 
   9   7   7       22.54     -194.54    156.63 o 
  -9   8   7      155.31       48.00    138.37 o 
  -8   8   7       20.84       68.83    125.38 o 
  -7   8   7    10552.48    10270.13    458.44 o 
  -6   8   7       25.68      141.05    116.71 o 
  -5   8   7     5792.06     5634.90    422.50 o 
  -4   8   7       55.80      104.68    115.81 o 
  -3   8   7     3255.81     3098.51    217.48 o 
  -2   8   7      138.99       88.63    111.40 o 
  -1   8   7    18849.48    19312.37    759.54 o 
   0   8   7      321.93      296.72    115.18 o 
   1   8   7     1287.33     1204.75    148.49 o 
   2   8   7      141.68      170.35    107.73 o 
   3   8   7    11283.70    12433.82    498.13 o 
   4   8   7      688.20      685.51    109.13 o 
   5   8   7     5644.79     5640.56    257.22 o 
   6   8   7       36.23      -16.36    102.89 o 
   7   8   7     2102.53     2267.83    185.37 o 
   8   8   7      265.77      302.58    183.50 o 
  -7   9   7        3.90     -135.08    122.92 o 
  -6   9   7      468.88      760.89    217.79 o 
  -5   9   7     1983.48     2031.69    206.30 o 
  -4   9   7     1861.04     2168.38    200.04 o 
  -3   9   7     1637.93     2024.22    199.28 o 
  -2   9   7      756.17      562.14    180.43 o 
  -1   9   7      477.45      493.50    137.95 o 
   0   9   7     2797.04     2477.69    201.73 o 
   1   9   7     1189.22     1286.06    158.46 o 
   2   9   7     1865.83     1682.52    268.77 o 
   3   9   7      558.81      744.30    160.94 o 
   4   9   7        3.90        2.26    130.99 o 
   5   9   7      621.76      492.65    157.24 o 
   6   9   7     1606.08     1236.29    276.26 o 
  -3  10   7      288.67      184.53    155.07 o 
  -2  10   7     8217.07     8158.33    468.34 o 
  -1  10   7     1081.51      974.98    184.28 o 
   0  10   7     2444.66     2627.18    248.45 o 
   1  10   7       26.68      -97.16    140.44 o 
   2  10   7     1175.96     1398.32    202.39 o 
 -14   0   8    11385.67    12867.77    755.20 o 
 -12   0   8     1600.23     1280.46    212.10 o 
 -10   0   8    17800.45    16844.70    736.60 o 
  -8   0   8    26542.71    26426.66   1099.42 o 
  -6   0   8     3064.79     3063.24    236.54 o 
  -4   0   8    71032.51    69765.59   3283.43 o 
  -2   0   8    20555.03    21420.89   1029.50 o 
   0   0   8    70250.08    66670.70   2659.65 o 
   2   0   8    66523.15    64787.32   2578.63 o 
   4   0   8    25515.32    28151.26   1370.38 o 
   6   0   8    56040.47    54148.97   2599.18 o 
   8   0   8     3531.61     3279.49    265.57 o 
  10   0   8    12624.45    11710.24    677.17 o 
  12   0   8     9921.39     9562.79    610.74 o 
 -14   1   8     2626.84     2589.36    212.13 o 
 -13   1   8     3051.65     2932.71    234.91 o 
 -12   1   8     9230.87     9337.87    441.39 o 
 -11   1   8     1068.23     1018.28    130.04 o 
 -10   1   8        6.85       29.03     78.87 o 
  -9   1   8     1165.67     1224.67    103.70 o 
  -8   1   8    23371.80    24740.42    731.41 o 
  -7   1   8     6204.88     6562.10    229.97 o 
  -6   1   8     9870.61     9566.18    365.96 o 
  -5   1   8       82.20        6.16     45.33 o 
  -4   1   8    13436.67    13463.24    417.72 o 
  -3   1   8     4896.30     4772.61    159.60 o 
  -2   1   8    44527.69    44511.29   1259.47 o 
  -1   1   8     1473.65     1546.75     74.04 o 
   0   1   8     1215.24     1192.82     78.49 o 
   1   1   8     6170.65     6346.84    208.04 o 
   2   1   8    25542.95    25286.41    733.50 o 
   3   1   8     2795.35     2932.69    117.99 o 
   4   1   8    10993.23    11056.80    340.45 o 
   5   1   8       10.84      -18.04     53.68 o 
   6   1   8      156.67      230.42     66.05 o 
   7   1   8     2492.65     2638.61    162.37 o 
   8   1   8    16566.43    16101.53    602.49 o 
   9   1   8      357.33      602.63    119.85 o 
  10   1   8     1431.57     1430.62    186.76 o 
  11   1   8       40.77      269.39    128.30 o 
  12   1   8     1871.80     1847.43    192.94 o 
  13   1   8      139.44      313.19    152.00 o 
 -14   2   8     1098.02     1136.56    190.13 o 
 -13   2   8     3457.29     3438.91    257.08 o 
 -12   2   8       25.42       26.22    119.23 o 
 -11   2   8      168.03      328.90    155.16 o 
 -10   2   8     7038.07     7141.26    286.13 o 
  -9   2   8    19743.28    19468.82    594.27 o 
  -8   2   8     1742.06     1712.20    151.67 o 
  -7   2   8     3888.62     3814.14    158.78 o 
  -6   2   8     8342.76     8159.66    302.10 o 
  -5   2   8    23086.08    22279.01    653.42 o 
  -4   2   8    32801.98    32243.84    918.67 o 
  -3   2   8    44530.63    45338.23   1407.26 o 
  -2   2   8      210.42      231.11     39.10 o 
  -1   2   8      351.84      397.96    119.39 o 
   0   2   8    23124.43    23687.54    687.81 o 
   1   2   8    55016.91    54632.27   1544.90 o 
   2   2   8    14196.59    14891.55    444.39 o 
   3   2   8     4911.86     4867.12    175.22 o 
   4   2   8     2496.26     2445.12    111.11 o 
   5   2   8    17496.67    16890.88    511.05 o 
   6   2   8    11503.99    11663.92    405.04 o 
   7   2   8    24255.67    24924.38    888.33 o 
   8   2   8     1431.94     1447.98    140.03 o 
   9   2   8     2299.59     2354.50    178.06 o 
  10   2   8     3205.84     3019.83    209.42 o 
  11   2   8    10419.96    10425.06    451.07 o 
  12   2   8     3009.32     3178.70    258.60 o 
 -13   3   8     8997.14     9569.71    480.45 o 
 -12   3   8     1491.15     1644.49    186.05 o 
 -11   3   8     6030.44     5922.09    327.61 o 
 -10   3   8     1475.02     1545.91    158.15 o 
  -9   3   8     6100.19     6179.77    430.79 o 
  -8   3   8       39.78       59.49     71.34 o 
  -7   3   8    23910.84    22104.59    895.72 o 
  -6   3   8     5073.33     4971.78    187.81 o 
  -5   3   8     2515.52     2801.93    165.34 o 
  -4   3   8     3259.72     3336.28    142.47 o 
  -3   3   8    41188.21    41318.63   1289.60 o 
  -2   3   8     2832.50     2583.62    142.22 o 
  -1   3   8    13776.99    14072.61    468.48 o 
   0   3   8     3599.27     3504.48    173.09 o 
   1   3   8      188.98      186.04     54.85 o 
   2   3   8     2092.81     2170.07    100.28 o 
   3   3   8    18857.36    18442.46    548.41 o 
   4   3   8     6111.42     6088.12    215.27 o 
   5   3   8      721.93      693.07     74.82 o 
   6   3   8      292.88      281.41     74.34 o 
   7   3   8     7534.92     7303.11    289.63 o 
   8   3   8     2165.72     2347.87    174.82 o 
   9   3   8     2774.30     3084.21    209.75 o 
  10   3   8      182.31      376.29    129.35 o 
  11   3   8      186.78      263.22    138.12 o 
  12   3   8      163.31      145.87    143.46 o 
 -13   4   8     2106.37     2251.14    294.15 o 
 -12   4   8     1316.70     1216.28    175.44 o 
 -11   4   8     3438.73     3419.77    238.79 o 
 -10   4   8       11.54      -79.47     94.08 o 
  -9   4   8    14108.26    14681.21    637.63 o 
  -8   4   8     2358.22     2405.58    144.12 o 
  -7   4   8       92.45       30.15     61.12 o 
  -6   4   8      485.19      469.73     63.55 o 
  -5   4   8    23835.91    23084.98    675.26 o 
  -4   4   8     5666.09     5389.33    183.51 o 
  -3   4   8    14329.93    13872.91    532.54 o 
  -2   4   8     4409.95     4451.76    220.59 o 
  -1   4   8     3920.04     4012.66    193.11 o 
   0   4   8     6548.47     6743.58    259.96 o 
   1   4   8    32933.35    33926.05    980.25 o 
   2   4   8     4707.54     4647.51    175.36 o 
   3   4   8     1547.38     1444.12     89.42 o 
   4   4   8      933.30     1062.24    111.60 o 
   5   4   8    18675.40    18952.80    626.39 o 
   6   4   8     3646.36     3653.02    178.05 o 
   7   4   8     9459.06    10199.71    375.50 o 
   8   4   8      663.76      810.94    132.28 o 
   9   4   8      324.34      489.85    128.54 o 
  10   4   8     1333.79     1321.46    166.13 o 
  11   4   8     6840.79     6772.90    351.38 o 
  12   4   8      632.55      777.26    173.12 o 
 -12   5   8     2588.48     2542.26    354.22 o 
 -11   5   8     5750.88     6400.39    456.33 o 
 -10   5   8      171.03      283.45    136.18 o 
  -9   5   8      102.94       88.69    108.99 o 
  -8   5   8     5721.05     5315.39    277.50 o 
  -7   5   8     8514.52     8711.49    480.36 o 
  -6   5   8       79.02       99.29     88.15 o 
  -5   5   8     7193.92     7378.93    325.67 o 
  -4   5   8     1605.96     1530.57    130.32 o 
  -3   5   8    11458.13    10998.21    445.62 o 
  -2   5   8     5014.65     4919.22    204.32 o 
  -1   5   8    19006.74    18663.01    620.46 o 
   0   5   8        3.19      -68.23     61.32 o 
   1   5   8     1492.95     1564.69     91.16 o 
   2   5   8     3546.88     3479.00    149.03 o 
   3   5   8    20087.35    19688.03    593.00 o 
   4   5   8     1894.11     1908.52    149.24 o 
   5   5   8     4422.89     4214.95    176.00 o 
   6   5   8      360.35      307.32     85.14 o 
   7   5   8     7821.60     7848.68    310.52 o 
   8   5   8     1494.63     1846.73    164.79 o 
   9   5   8    10305.43    10870.74    462.05 o 
  10   5   8      315.71      291.51    138.56 o 
  11   5   8        4.39     -145.00    188.72 o 
 -11   6   8     2413.13     2972.44    499.19 o 
 -10   6   8     5256.35     5559.72    340.91 o 
  -9   6   8     2468.16     2483.36    198.11 o 
  -8   6   8     3722.07     4014.54    237.44 o 
  -7   6   8     4166.86     4075.97    297.29 o 
  -6   6   8     3549.64     3657.19    213.03 o 
  -5   6   8     6726.42     6825.33    318.01 o 
  -4   6   8    16380.57    16157.23    631.83 o 
  -3   6   8       11.71      192.74     96.13 o 
  -2   6   8      100.14      209.03     98.94 o 
  -1   6   8     2772.10     2796.49    151.53 o 
   0   6   8     8269.91     8056.86    311.80 o 
   1   6   8     4875.24     4742.54    215.82 o 
   2   6   8     7297.35     6726.72    278.81 o 
   3   6   8      984.64     1127.61    110.05 o 
   4   6   8     1481.44     1424.29    118.99 o 
   5   6   8      547.11      498.16     79.29 o 
   6   6   8     9801.37     9560.65    399.39 o 
   7   6   8      521.00      415.83     97.13 o 
   8   6   8      869.68      702.07    142.66 o 
   9   6   8      304.97      345.96    166.80 o 
  10   6   8     3476.84     3424.98    240.33 o 
 -10   7   8     1353.51     1223.78    220.11 o 
  -9   7   8       69.95       32.93    134.77 o 
  -8   7   8     2667.17     3041.66    239.65 o 
  -7   7   8      201.84      240.12    115.97 o 
  -6   7   8    13117.96    13161.54    538.04 o 
  -5   7   8     1120.84      981.00    135.96 o 
  -4   7   8      186.96      220.83    110.08 o 
  -3   7   8       58.73       83.12    104.93 o 
  -2   7   8    17615.72    17826.63    702.41 o 
  -1   7   8     2571.43     2374.67    183.42 o 
   0   7   8     4961.11     4829.59    266.21 o 
   1   7   8      118.83       89.37     80.70 o 
   2   7   8     7581.60     7369.75    303.19 o 
   3   7   8     1080.76     1168.26    117.34 o 
   4   7   8    10379.03    10228.35    391.36 o 
   5   7   8     2121.95     1854.26    156.70 o 
   6   7   8      719.36      624.87    120.42 o 
   7   7   8      369.84      329.35    191.55 o 
   8   7   8     7915.29     7946.58    513.18 o 
   9   7   8      576.58      875.19    211.78 o 
  -9   8   8      364.88      357.43    156.53 o 
  -8   8   8      527.73      533.05    141.91 o 
  -7   8   8       37.26      -24.25    119.40 o 
  -6   8   8     6192.68     6557.05    329.80 o 
  -5   8   8      145.22       16.73    120.42 o 
  -4   8   8     5308.06     5518.51    296.80 o 
  -3   8   8     1217.24     1466.79    166.38 o 
  -2   8   8      110.49       16.17    110.90 o 
  -1   8   8      125.88      244.18    135.42 o 
   0   8   8     7269.47     7205.76    356.73 o 
   1   8   8      169.25      194.09    114.74 o 
   2   8   8     2550.97     2489.13    189.75 o 
   3   8   8      668.35      564.35    133.05 o 
   4   8   8     1137.75     1150.27    126.68 o 
   5   8   8      301.79      352.95    104.11 o 
   6   8   8     4362.70     4045.65    295.31 o 
   7   8   8      365.13      419.97    127.20 o 
  -6   9   8     5866.42     5828.15    323.28 o 
  -5   9   8      683.13      622.42    152.91 o 
  -4   9   8       22.28       -5.88    126.27 o 
  -3   9   8      821.08      924.28    162.37 o 
  -2   9   8     5539.99     5262.32    304.39 o 
  -1   9   8     6425.60     6260.69    352.17 o 
   0   9   8     1901.93     2182.21    195.01 o 
   1   9   8      120.26      186.96    125.28 o 
   2   9   8     1850.72     1936.36    183.08 o 
   3   9   8     3761.70     3808.13    267.28 o 
   4   9   8     5284.52     5539.68    428.33 o 
   5   9   8      727.59      523.24    194.53 o 
  -3  10   8     1059.35      927.93    233.23 o 
  -2  10   8        7.79      -66.05    146.90 o 
  -1  10   8     2370.76     2270.20    238.93 o 
   0  10   8      659.10      883.30    180.66 o 
   1  10   8     2632.58     2593.40    249.62 o 
 -13   0   9    16061.32    16441.98    903.79 o 
 -11   0   9     7812.81     7906.22    484.91 o 
  -9   0   9    28101.51    28366.34   1181.14 o 
  -7   0   9    50441.74    50244.86   2030.59 o 
  -5   0   9     9379.48     9448.70    424.26 o 
  -3   0   9    86516.34    85686.25   4030.86 o 
  -1   0   9    14118.51    13782.89    587.15 o 
   1   0   9    33653.83    32823.56   1338.72 o 
   3   0   9    84949.25    84227.89   3340.02 o 
   5   0   9     1525.17     1551.19    168.27 o 
   7   0   9    24765.60    24396.35   1229.35 o 
   9   0   9     4316.46     4754.73    414.40 o 
  11   0   9     2795.33     2585.39    291.04 o 
  13   0   9     3324.54     3300.36    352.03 o 
 -14   1   9      935.15     1294.08    272.78 o 
 -13   1   9      359.07      527.17    140.41 o 
 -12   1   9      213.31      251.84    117.97 o 
 -11   1   9     3529.40     4066.60    222.30 o 
 -10   1   9      351.68      570.47     88.28 o 
  -9   1   9     6308.37     6603.96    262.39 o 
  -8   1   9     4636.19     4798.56    188.79 o 
  -7   1   9       14.65      -24.19     60.41 o 
  -6   1   9      942.25      984.77     76.27 o 
  -5   1   9    22841.83    23310.90    683.04 o 
  -4   1   9     8750.01     8623.36    273.69 o 
  -3   1   9    15721.96    15782.66    499.48 o 
  -2   1   9     3273.28     3414.10    125.43 o 
  -1   1   9    13090.42    12563.06    379.60 o 
   0   1   9     4309.18     3970.53    149.99 o 
   1   1   9    45137.58    44672.86   1273.10 o 
   2   1   9    15042.36    15442.87    463.18 o 
   3   1   9      146.54      107.18     50.94 o 
   4   1   9       41.40       17.50     48.51 o 
   5   1   9    23142.16    21616.07    688.09 o 
   6   1   9     7348.84     6761.22    328.36 o 
   7   1   9    15325.48    14813.13    556.16 o 
   8   1   9     1183.85     1167.49    151.60 o 
   9   1   9     2682.93     3047.01    292.52 o 
  10   1   9     3880.56     3659.64    226.33 o 
  11   1   9    11091.38    10720.38    459.47 o 
  12   1   9      424.51      507.02    153.43 o 
 -13   2   9     3489.34     3601.15    291.12 o 
 -12   2   9    10995.56    11692.68    542.09 o 
 -11   2   9     1796.11     1861.71    252.78 o 
 -10   2   9     1106.71     1284.57    109.69 o 
  -9   2   9     5733.42     5623.27    220.17 o 
  -8   2   9    25962.08    25431.91    755.73 o 
  -7   2   9    17030.56    16510.84    505.62 o 
  -6   2   9     7221.40     6801.94    280.03 o 
  -5   2   9      173.08      229.21     72.66 o 
  -4   2   9    20802.51    19739.58    573.85 o 
  -3   2   9    26511.04    27467.37    868.81 o 
  -2   2   9    19066.17    18597.77    597.17 o 
  -1   2   9    13171.38    13522.31    399.01 o 
   0   2   9     4707.82     4688.36    187.34 o 
   1   2   9    13639.23    13897.48    418.72 o 
   2   2   9    36575.45    36775.41   1056.77 o 
   3   2   9    15596.88    16281.96    487.80 o 
   4   2   9      874.33      873.72     70.10 o 
   5   2   9      199.68      165.40     55.26 o 
   6   2   9     8268.52     8455.87    313.64 o 
   7   2   9     5049.08     5223.30    253.51 o 
   8   2   9     5899.61     5872.08    317.03 o 
   9   2   9     2666.39     2504.76    239.25 o 
  10   2   9      112.43     -102.51    113.31 o 
  11   2   9      268.15      416.44    140.30 o 
  12   2   9     1907.77     1704.97    243.85 o 
 -13   3   9       55.73       55.44    147.80 o 
 -12   3   9      253.83      366.96    149.79 o 
 -11   3   9     3169.54     3060.00    242.60 o 
 -10   3   9     7997.45     8170.98    321.57 o 
  -9   3   9     2758.40     2642.21    142.60 o 
  -8   3   9     4435.43     4212.41    263.01 o 
  -7   3   9     4343.14     4006.59    189.11 o 
  -6   3   9     3036.49     3089.51    138.02 o 
  -5   3   9     4004.56     3674.45    143.01 o 
  -4   3   9    31836.79    31343.14    988.32 o 
  -3   3   9      728.07      807.24     68.83 o 
  -2   3   9      363.58      300.49     73.80 o 
  -1   3   9     2910.28     2617.94    150.16 o 
   0   3   9    23173.68    22877.35    752.27 o 
   1   3   9      150.45      184.97     43.45 o 
   2   3   9    14089.23    13502.64    416.66 o 
   3   3   9     1167.75     1280.98    116.95 o 
   4   3   9     8182.13     8021.57    269.18 o 
   5   3   9     2337.89     2336.37    116.86 o 
   6   3   9    26484.69    26630.55    858.26 o 
   7   3   9      235.89      232.17    108.15 o 
   8   3   9       33.92       82.01    107.18 o 
   9   3   9     3329.39     3446.33    223.49 o 
  10   3   9     8350.48     8418.83    388.47 o 
  11   3   9       53.70       50.53    134.24 o 
  12   3   9     2452.48     2155.92    216.94 o 
 -13   4   9     1747.96     1792.97    269.89 o 
 -12   4   9     8257.29     8411.14    552.83 o 
 -11   4   9      443.86      595.92    147.57 o 
 -10   4   9       48.57       11.92     97.77 o 
  -9   4   9     3031.04     2897.65    180.43 o 
  -8   4   9    27798.71    27553.95    899.50 o 
  -7   4   9     6380.34     5837.48    241.19 o 
  -6   4   9     8838.32     8474.41    309.70 o 
  -5   4   9     2124.17     2017.12    111.80 o 
  -4   4   9    14088.70    13895.32    464.57 o 
  -3   4   9     2992.14     2833.86    164.55 o 
  -2   4   9    38562.67    36762.57   1322.80 o 
  -1   4   9       11.57       76.04     66.80 o 
   0   4   9       13.72      -71.77     52.61 o 
   1   4   9     4710.81     4583.08    169.97 o 
   2   4   9    25099.24    24573.78    725.72 o 
   3   4   9      516.08      544.01     89.91 o 
   4   4   9    12977.92    12972.92    405.98 o 
   5   4   9     1791.35     1760.50    113.73 o 
   6   4   9     3743.63     3864.67    212.23 o 
   7   4   9      214.85      249.75     82.39 o 
   8   4   9    11111.26    11703.92    547.88 o 
   9   4   9      134.04      113.62    117.13 o 
  10   4   9      113.80      151.37    134.39 o 
  11   4   9      563.92      818.47    167.93 o 
 -12   5   9     1617.30     1640.44    263.94 o 
 -11   5   9      264.44      424.09    154.23 o 
 -10   5   9    11263.29    11264.94    661.51 o 
  -9   5   9     1580.54     1760.55    171.22 o 
  -8   5   9       34.30       87.85    107.51 o 
  -7   5   9      712.88      629.92    115.42 o 
  -6   5   9    10716.46    10025.51    422.98 o 
  -5   5   9     1359.48     1417.40    131.21 o 
  -4   5   9    10559.45    10015.96    415.47 o 
  -3   5   9     4395.25     4315.20    224.14 o 
  -2   5   9     5981.62     5880.64    277.91 o 
  -1   5   9      363.13      309.91     66.60 o 
   0   5   9    17570.11    17125.86    586.67 o 
   1   5   9     8699.63     8808.95    334.88 o 
   2   5   9       91.78       17.54     69.93 o 
   3   5   9     2424.80     2435.33    122.22 o 
   4   5   9    10446.19    10168.99    335.53 o 
   5   5   9     6107.09     5817.34    221.04 o 
   6   5   9     6667.12     6867.75    277.02 o 
   7   5   9     4093.11     3995.47    246.80 o 
   8   5   9      760.21      581.42    195.63 o 
   9   5   9      580.78      518.46    136.90 o 
  10   5   9     3487.56     3889.31    252.60 o 
  11   5   9     2745.32     3000.31    236.07 o 
 -11   6   9      942.52     1078.54    206.51 o 
 -10   6   9      266.00      480.22    156.39 o 
  -9   6   9     3183.95     3180.13    222.69 o 
  -8   6   9     1429.77     1574.84    160.67 o 
  -7   6   9     9264.39     9349.95    412.25 o 
  -6   6   9     2166.73     2201.56    240.04 o 
  -5   6   9        0.36      -77.99     92.65 o 
  -4   6   9      150.23       76.65     95.88 o 
  -3   6   9    18197.06    18281.54    706.22 o 
  -2   6   9     4390.89     4349.76    304.58 o 
  -1   6   9     5132.98     5213.83    272.48 o 
   0   6   9     6166.32     6379.46    267.54 o 
   1   6   9    14918.45    15060.71    527.07 o 
   2   6   9    10288.50     9867.01    376.05 o 
   3   6   9    14533.08    13569.05    487.40 o 
   4   6   9     4369.41     4086.00    200.18 o 
   5   6   9       83.10      117.83     82.52 o 
   6   6   9       71.61      185.00    105.95 o 
   7   6   9     6334.50     5998.24    304.05 o 
   8   6   9     4545.97     4433.37    525.96 o 
   9   6   9     2281.42     1978.47    243.50 o 
  10   6   9     1098.88     1103.41    231.71 o 
 -10   7   9     1344.20     1546.48    243.30 o 
  -9   7   9     5640.91     5813.48    318.14 o 
  -8   7   9      380.42      359.29    130.07 o 
  -7   7   9      997.40     1129.96    149.89 o 
  -6   7   9     1761.73     1656.85    161.50 o 
  -5   7   9    14842.06    14906.21    602.81 o 
  -4   7   9      127.70       25.74    107.29 o 
  -3   7   9      571.49      569.07    127.16 o 
  -2   7   9     2032.96     1979.17    175.68 o 
  -1   7   9     8297.15     8488.71    392.13 o 
   0   7   9      302.74      236.38    114.15 o 
   1   7   9     5530.17     5352.46    283.96 o 
   2   7   9      124.29       71.47     92.69 o 
   3   7   9      852.12      872.20    109.60 o 
   4   7   9      295.87      460.85     98.36 o 
   5   7   9    10399.75    10163.72    427.07 o 
   6   7   9        0.23      124.47    106.47 o 
   7   7   9     1413.40     1111.79    227.80 o 
   8   7   9      334.71      551.78    169.20 o 
   9   7   9     2469.26     2575.77    288.19 o 
  -8   8   9     1075.39      944.27    249.52 o 
  -7   8   9     6013.36     6008.96    322.57 o 
  -6   8   9      351.97      439.83    137.15 o 
  -5   8   9      869.15     1140.77    156.92 o 
  -4   8   9      195.63      182.08    122.76 o 
  -3   8   9     6202.70     6211.70    328.13 o 
  -2   8   9      698.21      586.56    136.75 o 
  -1   8   9     6913.10     6676.43    342.27 o 
   0   8   9      297.79      326.96    126.70 o 
   1   8   9       53.59       12.25    112.61 o 
   2   8   9      604.22      331.56    120.92 o 
   3   8   9     9190.41     9435.10    486.59 o 
   4   8   9      352.53      426.79    118.21 o 
   5   8   9     2232.03     1939.18    169.45 o 
   6   8   9      408.08      524.16    124.47 o 
   7   8   9     3008.47     2685.01    202.39 o 
  -6   9   9     3101.81     2988.57    234.00 o 
  -5   9   9     5403.71     5100.01    304.26 o 
  -4   9   9     1063.50     1157.43    223.06 o 
  -3   9   9      181.64      267.60    140.61 o 
  -2   9   9       53.77      -55.79    123.64 o 
  -1   9   9     4310.37     4214.03    278.73 o 
   0   9   9     2452.10     2210.21    198.70 o 
   1   9   9     2489.00     2355.17    224.27 o 
   2   9   9      294.78      526.77    138.60 o 
   3   9   9     1830.36     1833.52    180.73 o 
   4   9   9     1652.67     1498.98    171.25 o 
   5   9   9     1954.23     1893.27    265.47 o 
  -2  10   9     4970.95     4764.97    340.55 o 
  -1  10   9      174.80      276.30    157.32 o 
   0  10   9      538.63      476.84    167.56 o 
 -14   0  10      496.33      345.27    250.28 o 
 -12   0  10     3737.98     4245.11    620.91 o 
 -10   0  10     8545.72     8339.26    411.62 o 
  -8   0  10      360.34      409.71    181.03 o 
  -6   0  10    12102.47    11957.80    529.56 o 
  -4   0  10    20369.07    20752.88   1005.55 o 
  -2   0  10     5138.55     5105.50    250.07 o 
   0   0  10    47062.20    47351.02   1906.74 o 
   2   0  10    10947.05    10889.89    487.28 o 
   4   0  10    16534.47    15967.62   1287.08 o 
   6   0  10    23028.22    22930.61   1217.20 o 
   8   0  10       38.36       19.88    135.33 o 
  10   0  10     9714.56     8775.21    555.86 o 
  12   0  10     2904.44     3794.53    363.48 o 
 -14   1  10     6532.41     6788.41    384.99 o 
 -13   1  10     3105.11     3272.29    250.59 o 
 -12   1  10    12762.56    14102.17    553.47 o 
 -11   1  10     1135.79     1299.33    152.02 o 
 -10   1  10     3872.75     3917.23    174.02 o 
  -9   1  10     5140.22     5543.83    216.46 o 
  -8   1  10    36549.86    36917.73   1071.36 o 
  -7   1  10     8671.94     8472.54    285.02 o 
  -6   1  10     3982.04     4079.92    163.05 o 
  -5   1  10     1679.30     1684.79     90.34 o 
  -4   1  10    55568.99    55091.33   1562.56 o 
  -3   1  10    24374.60    23465.59    779.83 o 
  -2   1  10    30992.29    28640.75   1022.30 o 
  -1   1  10      558.61      896.37     91.50 o 
   0   1  10     7807.51     7277.85    242.03 o 
   1   1  10    16626.95    15769.42    473.82 o 
   2   1  10    62123.78    61045.46   1727.22 o 
   3   1  10     9228.17     9306.13    300.34 o 
   4   1  10     3542.20     3530.71    176.07 o 
   5   1  10     2308.17     2132.42    141.29 o 
   6   1  10    16501.67    16080.69    594.74 o 
   7   1  10     6138.56     6243.57    288.35 o 
   8   1  10     7723.15     7912.77    349.05 o 
   9   1  10      186.04      233.02    114.54 o 
  10   1  10      954.36      928.06    147.93 o 
  11   1  10     1756.54     1722.17    185.22 o 
  12   1  10     5602.46     5409.04    308.86 o 
 -13   2  10      392.43      358.34    150.54 o 
 -12   2  10     1702.65     1662.53    217.79 o 
 -11   2  10     3142.10     3227.64    224.17 o 
 -10   2  10     6373.21     6264.26    241.98 o 
  -9   2  10      162.86      175.85     77.29 o 
  -8   2  10        9.16       69.70     66.87 o 
  -7   2  10      105.57      149.83     62.76 o 
  -6   2  10    13641.87    12981.56    465.67 o 
  -5   2  10     3321.70     3103.28    130.44 o 
  -4   2  10     3134.34     2912.18    135.28 o 
  -3   2  10      116.64      187.11     50.36 o 
  -2   2  10     3152.77     2772.51    128.77 o 
  -1   2  10     1381.50     1218.74     81.58 o 
   0   2  10    25689.26    26250.80    763.19 o 
   1   2  10     6638.88     7100.44    236.79 o 
   2   2  10      216.17      164.87     75.84 o 
   3   2  10       25.45       -7.13     53.46 o 
   4   2  10     9870.56    10053.47    324.54 o 
   5   2  10     6400.34     6510.32    228.77 o 
   6   2  10     4364.76     4353.41    196.10 o 
   7   2  10     1514.49     1619.96    145.27 o 
   8   2  10     1883.55     1938.90    164.14 o 
   9   2  10     2691.76     2947.35    204.26 o 
  10   2  10     5374.90     5221.99    284.52 o 
  11   2  10     4760.20     4858.84    298.87 o 
  12   2  10      201.26      247.16    159.90 o 
 -13   3  10    14328.20    14932.03    839.44 o 
 -12   3  10       32.84     -150.66    127.39 o 
 -11   3  10     2800.51     3031.49    206.48 o 
 -10   3  10       10.87      -63.85     87.04 o 
  -9   3  10    18973.22    18590.63    625.93 o 
  -8   3  10      364.20      349.04     83.42 o 
  -7   3  10    25333.65    23973.26    711.49 o 
  -6   3  10      950.25     1047.68     91.35 o 
  -5   3  10     1936.54     1665.56    100.78 o 
  -4   3  10       18.92       54.76     48.82 o 
  -3   3  10    63218.86    61928.05   1919.71 o 
  -2   3  10      710.66      682.44     91.23 o 
  -1   3  10     6049.27     6509.98    289.06 o 
   0   3  10       47.84       10.70     51.58 o 
   1   3  10    45120.49    45676.93   1305.89 o 
   2   3  10      555.15      725.94     98.63 o 
   3   3  10    21503.49    21641.17    643.02 o 
   4   3  10      320.37      254.89     88.48 o 
   5   3  10     2740.52     2918.84    135.17 o 
   6   3  10        4.90      -83.25     67.17 o 
   7   3  10    23474.97    24621.48    892.02 o 
   8   3  10     3309.80     3275.63    288.64 o 
   9   3  10       88.21      142.09    148.05 o 
  10   3  10        3.33     -108.99    123.52 o 
  11   3  10     5742.48     5963.42    327.16 o 
  12   3  10      416.40      587.19    182.00 o 
 -13   4  10      407.82      790.54    232.56 o 
 -12   4  10       33.30      263.34    222.93 o 
 -11   4  10     9828.84     9635.42    488.38 o 
 -10   4  10      541.54      854.88    120.21 o 
  -9   4  10     6178.36     5840.25    333.20 o 
  -8   4  10      679.07      704.50    105.46 o 
  -7   4  10     9152.12     8765.93    326.05 o 
  -6   4  10      611.31      616.90     81.91 o 
  -5   4  10    20673.15    20160.25    658.39 o 
  -4   4  10      112.72      260.79     66.37 o 
  -3   4  10       22.19      179.86     78.38 o 
  -2   4  10     3027.11     3290.54    184.95 o 
  -1   4  10    26811.39    27382.17    891.99 o 
   0   4  10      308.70      301.66     75.69 o 
   1   4  10    15714.78    15718.51    479.57 o 
   2   4  10     1203.03     1024.86    127.63 o 
   3   4  10     6332.26     5955.42    216.77 o 
   4   4  10      741.06      806.94     79.70 o 
   5   4  10    18397.63    18521.97    562.94 o 
   6   4  10      351.28      400.37     87.85 o 
   7   4  10     1597.03     1650.49    156.47 o 
   8   4  10      406.37      433.83    153.97 o 
   9   4  10     8438.63     8760.21    396.33 o 
  10   4  10      589.52      753.61    174.50 o 
  11   4  10     4256.06     4264.62    275.13 o 
 -12   5  10     3461.34     3370.21    341.51 o 
 -11   5  10      262.13      126.31    140.82 o 
 -10   5  10      599.86      772.40    157.01 o 
  -9   5  10     4015.58     3654.09    234.76 o 
  -8   5  10    15059.19    14891.46    602.74 o 
  -7   5  10     4484.64     4595.98    246.83 o 
  -6   5  10     1300.02     1289.92    136.21 o 
  -5   5  10      473.47      465.75    102.85 o 
  -4   5  10    13940.33    13342.33    531.44 o 
  -3   5  10    10940.19    10668.80    440.79 o 
  -2   5  10     9625.15     9467.47    404.90 o 
  -1   5  10      936.91      900.39     85.22 o 
   0   5  10     2584.40     2650.94    147.53 o 
   1   5  10     5441.06     5109.62    225.96 o 
   2   5  10    18865.78    18270.12    629.85 o 
   3   5  10     8178.76     7683.16    342.72 o 
   4   5  10      557.25      526.90     76.16 o 
   5   5  10        2.63       47.37     65.57 o 
   6   5  10     4177.37     4370.67    207.34 o 
   7   5  10     7648.51     7974.37    318.50 o 
   8   5  10     2308.54     2438.73    191.17 o 
   9   5  10     1694.05     1923.37    186.85 o 
  10   5  10       76.12      -57.24    131.49 o 
 -11   6  10     3359.05     3846.97    290.49 o 
 -10   6  10     4442.72     4494.43    303.97 o 
  -9   6  10     2116.87     2108.46    188.14 o 
  -8   6  10       95.01      200.56    118.58 o 
  -7   6  10     6638.45     6804.83    329.06 o 
  -6   6  10     7999.98     7684.38    355.25 o 
  -5   6  10    11871.37    11627.42    484.88 o 
  -4   6  10     3135.76     3239.73    218.26 o 
  -3   6  10      182.65      136.52    101.25 o 
  -2   6  10     2159.22     1922.60    163.65 o 
  -1   6  10    13983.83    13775.37    566.48 o 
   0   6  10    20734.18    20609.47    793.53 o 
   1   6  10    11209.29    10947.90    404.62 o 
   2   6  10     1172.42     1130.72    110.95 o 
   3   6  10     7000.29     6497.94    275.95 o 
   4   6  10     7950.67     7507.80    473.81 o 
   5   6  10     5587.66     5200.82    238.49 o 
   6   6  10     5136.17     4636.52    278.73 o 
   7   6  10       60.56      277.89    109.45 o 
   8   6  10      843.29      833.41    169.89 o 
   9   6  10     1835.12     2196.18    238.68 o 
  10   6  10     2943.90     3428.72    288.12 o 
 -10   7  10      585.46      404.56    166.73 o 
  -9   7  10       69.97      173.31    145.29 o 
  -8   7  10     6810.90     7034.72    353.52 o 
  -7   7  10      316.80       88.49    116.40 o 
  -6   7  10     1536.16     1649.91    163.12 o 
  -5   7  10      163.52      187.00    113.29 o 
  -4   7  10     6420.99     6606.18    328.88 o 
  -3   7  10       60.29      100.72    110.16 o 
  -2   7  10     9490.35    10122.08    452.84 o 
  -1   7  10      107.43      175.88    112.61 o 
   0   7  10     1056.52     1129.73    150.45 o 
   1   7  10     1689.41     1767.94    196.61 o 
   2   7  10     7116.78     7158.95    349.84 o 
   3   7  10        8.01      -31.33     82.12 o 
   4   7  10     2825.14     2480.15    192.22 o 
   5   7  10      191.44      115.22     96.32 o 
   6   7  10     2245.57     2047.71    171.60 o 
   7   7  10       35.66       21.73    104.60 o 
   8   7  10     5118.48     5159.46    395.24 o 
  -8   8  10       10.19      130.21    135.42 o 
  -7   8  10       16.22      -45.59    120.40 o 
  -6   8  10     8393.98     8536.63    404.98 o 
  -5   8  10      219.19      228.39    174.90 o 
  -4   8  10     4698.32     4374.07    267.68 o 
  -3   8  10        9.14       75.34    124.42 o 
  -2   8  10     7743.08     8234.74    408.23 o 
  -1   8  10      497.52      459.95    134.49 o 
   0   8  10     8391.11     8848.56    460.34 o 
   1   8  10      542.61      483.80    132.50 o 
   2   8  10       54.03       14.71    114.23 o 
   3   8  10       26.64      114.98    110.89 o 
   4   8  10     8710.45     8867.75    468.07 o 
   5   8  10      531.72      690.38    188.44 o 
   6   8  10     2127.30     1713.71    385.87 o 
   7   8  10        2.16      -87.15    119.12 o 
  -6   9  10      172.95      200.94    142.45 o 
  -5   9  10       51.85     -197.67    129.50 o 
  -4   9  10      235.58      245.32    141.57 o 
  -3   9  10     1404.01     1498.30    188.63 o 
  -2   9  10     1040.75     1089.23    171.74 o 
  -1   9  10      357.58      356.29    140.02 o 
   0   9  10       15.49       51.02    125.87 o 
   1   9  10      739.76      798.55    154.98 o 
   2   9  10     1895.39     1517.74    179.74 o 
   3   9  10     2151.02     2241.98    317.82 o 
   4   9  10      338.07      375.81    135.55 o 
   5   9  10       97.61      247.99    143.29 o 
 -13   0  11     8804.68     9613.72    596.07 o 
 -11   0  11     1420.68     1334.38    344.65 o 
  -9   0  11    35711.36    35295.47   1457.50 o 
  -7   0  11    17564.50    17641.40    886.81 o 
  -5   0  11    14639.88    13298.47   1215.40 o 
  -3   0  11   111877.75   110545.65   4381.00 o 
  -1   0  11     7716.60     8332.13    390.62 o 
   1   0  11    70307.73    69945.70   3943.32 o 
   3   0  11    33182.01    31907.62   1660.90 o 
   5   0  11     9750.59    10435.91    582.60 o 
   7   0  11    34190.56    35288.10   1742.25 o 
   9   0  11       11.65      -34.35    152.21 o 
  11   0  11     8731.02     8328.37    557.88 o 
 -14   1  11      232.79      116.08    157.18 o 
 -13   1  11     4109.62     4684.71    297.94 o 
 -12   1  11      899.55     1005.97    140.49 o 
 -11   1  11    10030.37    10551.99    429.23 o 
 -10   1  11      100.23      100.84     77.10 o 
  -9   1  11        1.40       47.18     72.26 o 
  -8   1  11     4345.34     4460.58    180.59 o 
  -7   1  11    16906.30    16748.75    511.14 o 
  -6   1  11     1785.30     1812.26    108.65 o 
  -5   1  11    11222.75    11574.42    361.05 o 
  -4   1  11      825.32      833.58     66.32 o 
  -3   1  11    10263.65    10615.29    403.67 o 
  -2   1  11    14550.23    16214.65    566.64 o 
  -1   1  11    22344.59    20663.94   1140.23 o 
   0   1  11      139.54      115.27     65.30 o 
   1   1  11     2256.21     2420.42    115.28 o 
   2   1  11       18.60     -110.69     55.35 o 
   3   1  11    10232.26    10215.38    327.51 o 
   4   1  11      529.62      424.14     69.10 o 
   5   1  11     7485.58     7250.48    312.75 o 
   6   1  11     1403.36     1338.49    130.58 o 
   7   1  11      307.29      112.97     96.55 o 
   8   1  11      982.68     1092.78    136.22 o 
   9   1  11     5801.40     5827.73    296.15 o 
  10   1  11      787.33      844.69    150.54 o 
  11   1  11      980.88      890.05    164.33 o 
  12   1  11       89.67       98.36    147.04 o 
 -13   2  11     3436.52     3473.85    432.59 o 
 -12   2  11     6467.28     7056.75    377.65 o 
 -11   2  11        9.08     -125.22    137.79 o 
 -10   2  11     3193.27     3307.41    179.85 o 
  -9   2  11     9344.73     9074.06    317.48 o 
  -8   2  11    21694.51    21311.68    642.93 o 
  -7   2  11     5220.84     5047.07    196.81 o 
  -6   2  11     1685.99     1768.02     99.34 o 
  -5   2  11     6860.01     6645.89    312.01 o 
  -4   2  11    28061.08    27431.17    874.68 o 
  -3   2  11    17224.35    17047.26    560.91 o 
  -2   2  11    28528.25    28424.98    907.14 o 
  -1   2  11      361.62      299.86     77.68 o 
   0   2  11    10432.03    10224.50    326.19 o 
   1   2  11    13538.63    14467.85    441.12 o 
   2   2  11    40968.31    41500.33   1194.04 o 
   3   2  11    10899.85    11278.10    357.54 o 
   4   2  11      490.40      612.43     70.92 o 
   5   2  11     3152.07     3257.60    144.79 o 
   6   2  11    20672.66    20658.61    683.80 o 
   7   2  11     9899.76     9632.43    405.66 o 
   8   2  11     5242.87     5010.10    392.56 o 
   9   2  11     1141.77     1324.47    159.28 o 
  10   2  11     1848.21     1632.14    178.10 o 
  11   2  11     2007.47     2256.09    254.89 o 
  12   2  11     5528.33     5485.24    324.75 o 
 -13   3  11       32.40      -35.37    144.90 o 
 -12   3  11     6613.57     6052.06    341.18 o 
 -11   3  11     1720.22     1894.86    157.29 o 
 -10   3  11     3718.51     3698.35    209.82 o 
  -9   3  11      838.41      898.39    118.86 o 
  -8   3  11     3663.45     3722.49    184.49 o 
  -7   3  11      273.20      221.89     79.63 o 
  -6   3  11     6749.03     6443.04    254.16 o 
  -5   3  11     8619.28     8436.37    306.97 o 
  -4   3  11      739.64      785.53     73.97 o 
  -3   3  11      141.96      108.32     49.91 o 
  -2   3  11    16276.28    15859.49    605.47 o 
  -1   3  11     6105.75     6623.59    301.93 o 
   0   3  11     9028.72     9372.27    300.00 o 
   1   3  11     2471.05     2427.18    112.24 o 
   2   3  11     5006.58     5212.92    190.94 o 
   3   3  11     5428.73     5465.83    201.50 o 
   4   3  11    13339.49    13533.51    421.70 o 
   5   3  11     2469.44     2528.85    148.84 o 
   6   3  11     1710.08     1794.71    126.48 o 
   7   3  11      178.89      171.59    115.49 o 
   8   3  11     8372.92     7809.95    362.74 o 
   9   3  11     3578.96     3791.37    238.18 o 
  10   3  11     5114.83     5468.67    303.76 o 
  11   3  11      111.79      198.91    149.38 o 
 -12   4  11     2910.31     3466.79    339.58 o 
 -11   4  11      915.35     1137.00    182.25 o 
 -10   4  11     3445.97     3400.41    228.97 o 
  -9   4  11      959.39      922.95    142.08 o 
  -8   4  11    18224.69    16937.18    886.65 o 
  -7   4  11     5636.26     5320.50    271.91 o 
  -6   4  11      334.75      351.63    101.33 o 
  -5   4  11       62.92      -21.18     80.68 o 
  -4   4  11    37480.02    37053.50   1342.77 o 
  -3   4  11     7881.18     7920.20    342.97 o 
  -2   4  11     8385.63     8193.50    354.95 o 
  -1   4  11     1259.10     1434.40    131.63 o 
   0   4  11     6038.64     6015.63    245.91 o 
   1   4  11     2616.21     2722.09    120.93 o 
   2   4  11    31177.76    31430.86    919.73 o 
   3   4  11     4353.48     4317.85    173.80 o 
   4   4  11      402.56      320.28     68.67 o 
   5   4  11     1248.37     1336.85     98.45 o 
   6   4  11     9404.43     9962.41    371.89 o 
   7   4  11     3420.20     3609.96    219.04 o 
   8   4  11    11183.79    11744.90    486.23 o 
   9   4  11       13.30      -78.33    116.34 o 
  10   4  11     1658.24     1715.56    191.88 o 
  11   4  11      805.89     1004.83    179.66 o 
 -12   5  11     5164.05     4948.59    417.06 o 
 -11   5  11     1469.93     1567.17    200.42 o 
 -10   5  11     7567.42     7237.63    585.10 o 
  -9   5  11      133.51      147.95    172.99 o 
  -8   5  11      526.00      448.41    124.56 o 
  -7   5  11     2978.25     2877.62    196.29 o 
  -6   5  11    20233.93    19613.80    751.23 o 
  -5   5  11     1351.05     1250.79    130.81 o 
  -4   5  11     6368.45     5907.54    287.25 o 
  -3   5  11     3756.89     4108.23    223.20 o 
  -2   5  11    12817.62    12803.42    516.17 o 
  -1   5  11     2206.17     2119.00    166.79 o 
   0   5  11    22026.61    22013.45    741.91 o 
   1   5  11     1471.30     1321.79    111.37 o 
   2   5  11      313.07      251.80     80.13 o 
   3   5  11     1494.18     1647.52    168.58 o 
   4   5  11    16640.01    16044.42    538.36 o 
   5   5  11      340.65      352.01     75.47 o 
   6   5  11     1423.23     1407.86    123.39 o 
   7   5  11        9.98      -66.40    102.73 o 
   8   5  11     4973.32     5674.92    606.58 o 
   9   5  11      339.07      523.57    193.45 o 
  10   5  11     2858.79     3735.50    256.70 o 
 -11   6  11        8.75      189.67    157.21 o 
 -10   6  11     2126.92     2380.20    227.40 o 
  -9   6  11     5604.52     5335.97    301.08 o 
  -8   6  11      788.09      983.93    267.68 o 
  -7   6  11     4872.73     4383.79    253.57 o 
  -6   6  11     1191.63     1062.67    140.01 o 
  -5   6  11     2945.58     3013.80    200.24 o 
  -4   6  11     2081.55     2041.51    167.85 o 
  -3   6  11    14802.79    15252.77    611.24 o 
  -2   6  11       51.87      227.40    109.22 o 
  -1   6  11     1633.50     1821.06    168.81 o 
   0   6  11      508.88      633.48    126.32 o 
   1   6  11     9306.03     9537.10    426.31 o 
   2   6  11     2700.23     2542.29    154.75 o 
   3   6  11     7230.24     6400.08    330.47 o 
   4   6  11       39.94      127.47     83.51 o 
   5   6  11     1312.53     1198.77    121.10 o 
   6   6  11     1080.64      925.47    139.82 o 
   7   6  11     6353.26     6745.41    331.27 o 
   8   6  11      401.14      480.47    164.87 o 
   9   6  11      366.08      345.99    170.50 o 
 -10   7  11     1006.10      893.92    185.98 o 
  -9   7  11     1548.18     1995.66    246.16 o 
  -8   7  11       18.12        6.55    124.40 o 
  -7   7  11     7282.74     7624.24    448.39 o 
  -6   7  11     1231.58     1499.86    213.86 o 
  -5   7  11    10244.85     9455.14    426.68 o 
  -4   7  11      423.48      467.47    127.72 o 
  -3   7  11      406.38      440.78    127.10 o 
  -2   7  11     1411.06     1504.66    166.51 o 
  -1   7  11    19433.05    20390.24    993.33 o 
   0   7  11      163.41      240.57    119.19 o 
   1   7  11     1524.13     1495.82    163.73 o 
   2   7  11       91.15       72.41    109.03 o 
   3   7  11     7322.25     6577.04    453.63 o 
   4   7  11      845.34      747.54    110.83 o 
   5   7  11     8344.53     7142.93    681.43 o 
   6   7  11      151.20       52.93    105.60 o 
   7   7  11      513.76      527.52    124.76 o 
   8   7  11      769.04      973.34    301.63 o 
  -8   8  11      395.56      335.17    142.08 o 
  -7   8  11       48.51      179.88    131.16 o 
  -6   8  11      217.33      284.07    132.73 o 
  -5   8  11     4510.90     4724.84    283.34 o 
  -4   8  11      964.90      931.12    158.32 o 
  -3   8  11     4251.13     4658.52    283.28 o 
  -2   8  11      444.70      347.03    139.17 o 
  -1   8  11      477.26      416.41    145.08 o 
   0   8  11      205.34       76.82    119.39 o 
   1   8  11     5639.89     5512.83    306.25 o 
   2   8  11      355.09      335.74    129.23 o 
   3   8  11      984.10     1010.65    153.38 o 
   4   8  11      109.61      222.67    155.63 o 
   5   8  11      530.27      541.72    158.41 o 
   6   8  11      778.60      661.91    165.46 o 
  -6   9  11     3224.51     3269.94    250.84 o 
  -5   9  11     3746.98     4176.19    595.76 o 
  -4   9  11      314.09      202.33    144.52 o 
  -3   9  11       46.17       60.52    136.41 o 
  -2   9  11     2032.32     2048.26    203.61 o 
  -1   9  11     6304.94     6669.81    358.48 o 
   0   9  11     2767.25     2494.34    217.65 o 
   1   9  11      664.96      442.69    142.28 o 
   2   9  11      120.59      -80.50    124.01 o 
   3   9  11     2914.52     2564.42    211.71 o 
   4   9  11     3150.79     2950.98    280.31 o 
 -14   0  12     4777.13     4964.54    536.12 o 
 -12   0  12    17224.40    16693.86    900.51 o 
 -10   0  12     1942.72     1855.50    202.85 o 
  -8   0  12    29633.07    29809.83   1239.17 o 
  -6   0  12    40534.53    38238.26   2115.55 o 
  -4   0  12     2361.73     2344.22    152.90 o 
  -2   0  12    48004.86    49710.22   2004.46 o 
   0   0  12     6583.78     7288.60    354.70 o 
   2   0  12    26572.42    27049.06   1275.20 o 
   4   0  12    14029.34    13355.24    593.42 o 
   6   0  12      365.15      385.18    166.85 o 
   8   0  12     9466.98     9529.95    994.28 o 
  10   0  12     1845.80     2243.76    276.56 o 
  12   0  12      499.12       84.29    215.98 o 
 -13   1  12     1083.19     1262.86    180.64 o 
 -12   1  12     1626.04     1882.26    189.75 o 
 -11   1  12      100.75      248.77     94.63 o 
 -10   1  12     5034.25     4951.00    233.44 o 
  -9   1  12     1467.45     1461.33    109.15 o 
  -8   1  12    18616.62    18258.48    558.92 o 
  -7   1  12     3887.03     3820.06    161.26 o 
  -6   1  12      153.16      228.38     64.30 o 
  -5   1  12       74.86      118.32     55.17 o 
  -4   1  12    36514.11    36279.70   1041.39 o 
  -3   1  12    14008.97    13832.50    596.31 o 
  -2   1  12    14350.26    14713.23    522.56 o 
  -1   1  12      274.17      196.27     77.36 o 
   0   1  12    12502.08    11823.61    670.86 o 
   1   1  12     9892.76     9523.34    455.98 o 
   2   1  12    39515.76    35283.96   1508.48 o 
   3   1  12     1246.78     1162.55     98.47 o 
   4   1  12       15.10      -81.04     61.53 o 
   5   1  12     2804.61     2824.36    134.99 o 
   6   1  12    23095.41    22440.89    809.54 o 
   7   1  12     7329.93     6868.32    323.74 o 
   8   1  12     5743.57     5786.10    290.59 o 
   9   1  12        0.44       21.14    112.91 o 
  10   1  12     5009.13     5058.31    285.73 o 
  11   1  12     3000.68     3405.19    247.76 o 
  12   1  12     4241.84     4113.85    282.17 o 
 -13   2  12     6498.08     7207.59    397.34 o 
 -12   2  12     4605.47     5296.30    392.82 o 
 -11   2  12     9489.19     9868.92    411.88 o 
 -10   2  12     2160.90     2151.28    145.57 o 
  -9   2  12     3678.98     3571.08    184.52 o 
  -8   2  12     7524.67     7421.40    267.19 o 
  -7   2  12    37943.09    36975.96   1067.87 o 
  -6   2  12     9395.93     9391.73    309.56 o 
  -5   2  12      126.98      138.27     70.97 o 
  -4   2  12      310.68      224.16     63.48 o 
  -3   2  12    23830.12    23171.83    749.36 o 
  -2   2  12    20871.39    20757.69    678.88 o 
  -1   2  12    14643.31    14605.62    444.29 o 
   0   2  12     4818.09     4752.58    180.90 o 
   1   2  12     4348.66     4485.72    172.71 o 
   2   2  12     2512.12     2585.86    122.27 o 
   3   2  12    20973.39    21969.45    655.62 o 
   4   2  12    15612.64    16177.07    497.98 o 
   5   2  12      822.52      854.44     84.77 o 
   6   2  12       66.74       94.66     79.58 o 
   7   2  12     3881.21     3956.95    228.78 o 
   8   2  12     4123.44     4057.93    242.05 o 
   9   2  12     3887.42     3682.03    236.32 o 
  10   2  12     1215.72     1410.99    179.70 o 
  11   2  12      169.44       48.79    145.69 o 
  12   2  12      402.72      851.57    182.89 o 
 -13   3  12     3593.07     3772.98    481.41 o 
 -12   3  12      284.32      383.08    150.51 o 
 -11   3  12       65.10      164.68    108.08 o 
 -10   3  12     2913.33     2767.81    168.10 o 
  -9   3  12     7940.90     7975.52    317.99 o 
  -8   3  12      156.75       81.78     80.16 o 
  -7   3  12     1959.73     1846.27    135.94 o 
  -6   3  12      250.57      214.43     81.07 o 
  -5   3  12     7313.98     7210.55    275.04 o 
  -4   3  12     2877.10     2911.83    141.96 o 
  -3   3  12    32437.45    32974.23   1048.14 o 
  -2   3  12     2300.62     2208.30    162.11 o 
  -1   3  12      384.22      486.20     56.21 o 
   0   3  12     2147.39     2247.19    121.10 o 
   1   3  12    39988.14    41422.11   1192.39 o 
   2   3  12      168.65      152.62     58.54 o 
   3   3  12    11822.43    11875.47    379.72 o 
   4   3  12     2157.35     2218.59    118.49 o 
   5   3  12    10897.65    11290.00    403.91 o 
   6   3  12      286.95      380.08    131.85 o 
   7   3  12    22849.15    23070.66    848.90 o 
   8   3  12       48.39      -66.45    184.61 o 
   9   3  12       31.63       -9.72    130.72 o 
  10   3  12       98.90      134.53    142.26 o 
  11   3  12     8504.26     8269.07    406.78 o 
 -12   4  12     1496.68     1336.11    506.03 o 
 -11   4  12     7190.23     7388.31    413.68 o 
 -10   4  12      169.18      279.77    132.60 o 
  -9   4  12      418.33      328.88    122.17 o 
  -8   4  12     1627.18     1758.14    163.89 o 
  -7   4  12    20245.54    18848.98    731.60 o 
  -6   4  12      437.09      610.47    114.60 o 
  -5   4  12     8451.78     8447.19    370.44 o 
  -4   4  12     1731.41     1695.44    140.76 o 
  -3   4  12    14884.36    14344.53    565.95 o 
  -2   4  12      821.10      856.81    115.41 o 
  -1   4  12    22449.76    22355.46    851.31 o 
   0   4  12     2649.00     2824.29    148.96 o 
   1   4  12      381.31      528.95     58.20 o 
   2   4  12       96.35       15.15     55.35 o 
   3   4  12    28426.42    28431.12    841.28 o 
   4   4  12       22.04      153.35     67.58 o 
   5   4  12     3111.51     3275.40    152.26 o 
   6   4  12      877.68      989.64    110.27 o 
   7   4  12     2120.67     2313.63    180.13 o 
   8   4  12        5.82      227.54    123.33 o 
   9   4  12     7060.49     7455.17    364.87 o 
  10   4  12      253.33      481.25    156.66 o 
  11   4  12      439.02      263.76    155.48 o 
 -12   5  12      549.65      637.95    336.44 o 
 -11   5  12     2530.88     2377.49    232.64 o 
 -10   5  12      383.83      374.42    142.03 o 
  -9   5  12    12813.42    12173.41    654.98 o 
  -8   5  12     3911.90     3988.90    241.93 o 
  -7   5  12       65.74       39.16    105.88 o 
  -6   5  12     1014.26     1051.38    136.13 o 
  -5   5  12    10635.50    10716.82    452.84 o 
  -4   5  12     8488.36     8611.17    380.24 o 
  -3   5  12     5722.43     6046.03    297.20 o 
  -2   5  12     5265.51     5329.77    273.48 o 
  -1   5  12     1987.59     2116.29    169.43 o 
   0   5  12     1552.59     1635.57    153.70 o 
   1   5  12     4155.85     4188.14    237.02 o 
   2   5  12     6950.42     6782.99    314.44 o 
   3   5  12      712.81      816.67    100.74 o 
   4   5  12        8.04        0.02     81.42 o 
   5   5  12     4364.62     4594.74    195.84 o 
   6   5  12     5436.23     5372.68    243.07 o 
   7   5  12     4004.63     4151.94    277.94 o 
   8   5  12     1481.11     1804.63    180.48 o 
   9   5  12     1443.15     1635.81    182.07 o 
  10   5  12      191.01      312.61    151.14 o 
 -11   6  12      873.00     1105.94    207.16 o 
 -10   6  12     1173.01     1101.27    189.15 o 
  -9   6  12      394.74      423.18    144.42 o 
  -8   6  12     5889.71     6001.46    317.30 o 
  -7   6  12     1551.87     1561.76    163.76 o 
  -6   6  12    10384.34    10840.35    469.08 o 
  -5   6  12     4848.17     4603.97    258.69 o 
  -4   6  12        7.65      -15.17    105.13 o 
  -3   6  12      824.59      647.28    130.60 o 
  -2   6  12    12205.08    12564.42    528.93 o 
  -1   6  12     8475.37     8720.60    401.49 o 
   0   6  12     3930.43     3974.04    243.17 o 
   1   6  12     3466.11     3331.19    222.25 o 
   2   6  12     2570.75     2564.16    194.83 o 
   3   6  12     5376.83     4845.33    263.25 o 
   4   6  12     9498.12     9121.81    552.84 o 
   5   6  12     5431.10     5579.78    466.66 o 
   6   6  12        1.88      -86.52    149.17 o 
   7   6  12      263.72      206.50    147.75 o 
   8   6  12     2926.49     3445.21    280.59 o 
   9   6  12     2121.34     2693.15    313.59 o 
  -9   7  12      429.89      306.15    144.05 o 
  -8   7  12     3522.26     3525.92    243.71 o 
  -7   7  12      220.53      228.37    124.21 o 
  -6   7  12     2871.58     2907.87    216.35 o 
  -5   7  12     1401.74     1567.77    169.52 o 
  -4   7  12     8619.84     8962.87    415.81 o 
  -3   7  12       29.98      -16.03    112.79 o 
  -2   7  12      491.74      554.50    137.07 o 
  -1   7  12     2582.29     2697.17    208.02 o 
   0   7  12     5523.98     5121.25    287.67 o 
   1   7  12      675.17      728.35    140.37 o 
   2   7  12     4260.19     4181.57    349.01 o 
   3   7  12     1727.78     1768.00    172.65 o 
   4   7  12      720.68      818.57    146.47 o 
   5   7  12       61.72      230.71    107.70 o 
   6   7  12     4926.31     4635.97    275.18 o 
   7   7  12       12.95      -37.46    160.34 o 
   8   7  12      910.45     1069.12    196.34 o 
  -8   8  12     1166.34     1262.71    180.61 o 
  -7   8  12      219.46      328.01    141.08 o 
  -6   8  12     7509.00     7058.98    364.90 o 
  -5   8  12      381.44      456.78    144.87 o 
  -4   8  12      238.36      291.06    138.40 o 
  -3   8  12      603.46      721.55    152.86 o 
  -2   8  12     7666.81     7617.00    382.78 o 
  -1   8  12     1424.98     1488.46    179.37 o 
   0   8  12     7053.66     6983.71    382.57 o 
   1   8  12     1094.02     1080.37    161.94 o 
   2   8  12     4987.84     4396.13    270.98 o 
   3   8  12      624.79      709.65    145.22 o 
   4   8  12     7371.95     7226.40    411.10 o 
   5   8  12        7.07       52.55    135.08 o 
   6   8  12      501.64      299.81    152.74 o 
  -5   9  12     2644.49     2771.98    247.08 o 
  -4   9  12     3533.46     3783.67    385.50 o 
  -3   9  12     1091.56     1085.59    178.73 o 
  -2   9  12        0.44      147.74    137.92 o 
  -1   9  12      155.14      274.21    145.10 o 
   0   9  12     3453.31     3129.50    240.94 o 
   1   9  12     1977.28     2195.37    232.63 o 
   2   9  12     1339.48     1348.66    179.22 o 
   3   9  12      243.36      236.67    140.88 o 
   4   9  12      589.44      710.12    252.48 o 
 -13   0  13      568.23      522.44    259.85 o 
 -11   0  13     2549.90     2480.73    204.46 o 
  -9   0  13     7150.74     7338.07    423.10 o 
  -7   0  13     5503.36     5260.21    286.07 o 
  -5   0  13    12333.74    11679.44    785.96 o 
  -3   0  13    16588.71    17749.25    751.83 o 
  -1   0  13      471.42      832.98    144.11 o 
   1   0  13    35031.72    37436.30   1536.19 o 
   3   0  13     5647.65     5264.59    371.55 o 
   5   0  13     7604.40     7175.91    454.21 o 
   7   0  13    10044.58     9274.97    559.81 o 
   9   0  13      552.12      499.15    184.92 o 
  11   0  13     9781.89    10030.55    646.69 o 
 -13   1  13    11550.90    12512.99    585.20 o 
 -12   1  13     6516.34     7153.45    394.08 o 
 -11   1  13    11607.76    11939.31    439.02 o 
 -10   1  13       63.68      200.60     83.95 o 
  -9   1  13     5670.90     6086.32    267.89 o 
  -8   1  13     7380.93     7037.60    257.06 o 
  -7   1  13    38452.88    38098.85   1107.21 o 
  -6   1  13     1941.74     1982.95    109.02 o 
  -5   1  13     2380.70     2365.44    115.49 o 
  -4   1  13     6746.20     6885.01    243.84 o 
  -3   1  13    47678.46    46920.86   1449.61 o 
  -2   1  13     6875.29     6214.39    234.64 o 
  -1   1  13    15211.38    13974.39    590.46 o 
   0   1  13      104.86      181.60     66.65 o 
   1   1  13    11438.91    11910.26    606.42 o 
   2   1  13    13035.50    12035.63    879.62 o 
   3   1  13    32130.31    29626.12    938.77 o 
   4   1  13     4336.83     4398.63    237.36 o 
   5   1  13      535.44      576.63     82.92 o 
   6   1  13     1283.96     1226.49    136.03 o 
   7   1  13    11617.96    11686.82    473.40 o 
   8   1  13     2954.54     2957.83    205.10 o 
   9   1  13     4146.50     3832.01    242.33 o 
  10   1  13        3.17     -158.04    138.36 o 
  11   1  13     1179.95     1656.22    198.79 o 
 -13   2  13       75.82      254.55    152.95 o 
 -12   2  13       54.22      -82.37    133.40 o 
 -11   2  13     2684.95     2968.11    214.77 o 
 -10   2  13     2474.06     2489.10    168.77 o 
  -9   2  13     8386.68     7830.12    312.55 o 
  -8   2  13     4077.04     4062.73    199.05 o 
  -7   2  13     2024.74     2059.31    138.58 o 
  -6   2  13      712.75      750.16     76.78 o 
  -5   2  13    11500.73    10972.81    579.01 o 
  -4   2  13    14202.71    13872.24    653.03 o 
  -3   2  13     5170.63     4944.20    237.06 o 
  -2   2  13     3071.76     3074.32    154.95 o 
  -1   2  13     7328.74     7381.27    254.43 o 
   0   2  13    14062.01    13812.01    430.62 o 
   1   2  13    15153.42    15465.61    475.57 o 
   2   2  13    14889.74    15433.22    475.69 o 
   3   2  13      521.57      477.36     75.73 o 
   4   2  13     1011.35     1043.82    116.87 o 
   5   2  13     9489.56     9426.74    321.28 o 
   6   2  13    10910.34    10558.66    435.68 o 
   7   2  13     5279.13     5220.89    274.02 o 
   8   2  13     2983.50     2932.59    210.08 o 
   9   2  13     1162.21     1135.59    248.46 o 
  10   2  13     4015.53     4226.29    273.99 o 
  11   2  13     2134.76     2268.62    223.62 o 
 -13   3  13       64.45      170.82    206.78 o 
 -12   3  13    14170.30    14608.29    829.73 o 
 -11   3  13       31.45     -163.78     99.82 o 
 -10   3  13      311.83      352.84     97.76 o 
  -9   3  13       40.56     -128.74     81.11 o 
  -8   3  13    26137.42    25499.70    839.49 o 
  -7   3  13       65.15       50.10     70.95 o 
  -6   3  13    16785.54    16745.04    564.42 o 
  -5   3  13      913.67      908.69     87.74 o 
  -4   3  13    10606.15    10521.04    375.29 o 
  -3   3  13       21.34      -42.59     79.48 o 
  -2   3  13    41278.08    38908.29   1255.61 o 
  -1   3  13     2236.36     2391.16    111.80 o 
   0   3  13      139.02       66.67     66.21 o 
   1   3  13       36.90      -11.90     67.89 o 
   2   3  13    30819.21    32078.19    937.11 o 
   3   3  13      379.31      349.63     71.58 o 
   4   3  13    12058.31    11984.05    388.05 o 
   5   3  13      709.86      863.78     95.11 o 
   6   3  13     2091.52     2478.25    264.78 o 
   7   3  13      123.01      125.84    146.47 o 
   8   3  13     9079.96     9219.29    409.56 o 
   9   3  13      544.20      651.84    151.77 o 
  10   3  13      602.38      427.67    182.00 o 
  11   3  13       18.02     -117.97    140.35 o 
 -12   4  13      290.07       95.97    203.27 o 
 -11   4  13       37.75     -205.50    130.83 o 
 -10   4  13    10952.78    11007.91    491.34 o 
  -9   4  13      578.35      801.80    170.66 o 
  -8   4  13     2667.42     2603.09    213.72 o 
  -7   4  13     1859.68     1942.23    167.14 o 
  -6   4  13     9579.56     9100.13    400.85 o 
  -5   4  13     1234.97     1192.32    129.83 o 
  -4   4  13    15225.12    14360.79    572.19 o 
  -3   4  13      971.57     1096.84    127.11 o 
  -2   4  13       20.49      106.80     96.00 o 
  -1   4  13     3192.83     3385.40    208.99 o 
   0   4  13    23363.87    22506.12    755.88 o 
   1   4  13       23.52      107.86     68.23 o 
   2   4  13    15056.16    15417.35    480.46 o 
   3   4  13     4689.47     4802.01    193.58 o 
   4   4  13     5563.11     5552.76    250.99 o 
   5   4  13       92.19      159.88     74.25 o 
   6   4  13    13441.99    13050.89    466.47 o 
   7   4  13     1119.63     1141.80    148.83 o 
   8   4  13       45.23      117.82    119.63 o 
   9   4  13      117.12        9.65    211.62 o 
  10   4  13     4437.69     4077.71    270.08 o 
 -11   5  13     4104.95     4146.63    301.70 o 
 -10   5  13      327.40      241.41    141.66 o 
  -9   5  13     1388.87     1493.87    189.23 o 
  -8   5  13     5146.13     5170.88    287.08 o 
  -7   5  13     9867.71     9147.92    416.01 o 
  -6   5  13     5979.85     5963.57    302.19 o 
  -5   5  13      385.37      294.01    111.95 o 
  -4   5  13      176.23      192.40    103.46 o 
  -3   5  13    10850.23    10638.41    455.52 o 
  -2   5  13    15266.21    15362.37    619.41 o 
  -1   5  13     7100.48     6890.71    337.01 o 
   0   5  13      518.49      522.85    121.09 o 
   1   5  13     7257.00     6740.78    439.02 o 
   2   5  13     5181.15     5199.44    238.19 o 
   3   5  13     4647.88     4819.37    228.37 o 
   4   5  13     6737.32     6484.80    311.50 o 
   5   5  13       90.97      359.78    102.64 o 
   6   5  13       40.48       96.81    100.60 o 
   7   5  13     3085.87     3262.14    370.46 o 
   8   5  13     8055.47     7347.15    423.31 o 
   9   5  13       69.68      204.41    157.94 o 
  10   5  13      496.24      495.11    175.42 o 
 -11   6  13     2049.96     2287.81    240.59 o 
 -10   6  13     5361.19     5030.63    427.57 o 
  -9   6  13     5663.97     5591.10    318.03 o 
  -8   6  13      999.77     1118.00    161.92 o 
  -7   6  13        1.96      -52.93    109.35 o 
  -6   6  13     4556.42     4455.40    260.38 o 
  -5   6  13     5974.01     5694.34    361.25 o 
  -4   6  13     7986.47     7908.73    374.37 o 
  -3   6  13     2813.49     2812.50    206.60 o 
  -2   6  13     1928.17     2037.48    183.57 o 
  -1   6  13     2682.40     2750.99    205.56 o 
   0   6  13     5544.14     5909.67    310.39 o 
   1   6  13     7068.33     7260.14    368.75 o 
   2   6  13      860.83      662.98    158.71 o 
   3   6  13      282.00      240.64    116.61 o 
   4   6  13     4016.41     4193.41    262.57 o 
   5   6  13     5887.10     5522.67    287.25 o 
   6   6  13     1799.33     1716.46    177.28 o 
   7   6  13     2426.37     2353.61    320.07 o 
   8   6  13       24.53      167.18    153.96 o 
   9   6  13     1023.04     1301.89    209.86 o 
  -9   7  13      869.04     1002.09    172.04 o 
  -8   7  13      300.24       51.85    158.32 o 
  -7   7  13     8357.39     8947.44    423.11 o 
  -6   7  13        0.11        5.56    124.14 o 
  -5   7  13     1276.92     1177.04    159.32 o 
  -4   7  13      998.22      895.06    154.65 o 
  -3   7  13     4443.02     4942.86    290.48 o 
  -2   7  13        0.47     -117.80    111.46 o 
  -1   7  13     5600.56     5647.39    308.22 o 
   0   7  13      859.28     1263.54    264.12 o 
   1   7  13      223.62      269.76    147.26 o 
   2   7  13      550.58      397.78    157.92 o 
   3   7  13     9655.17     8339.52    720.12 o 
   4   7  13       39.01      115.59    157.53 o 
   5   7  13      871.36      908.02    168.64 o 
   6   7  13      318.82      260.52    146.30 o 
   7   7  13     2263.82     2227.16    234.42 o 
  -8   8  13       86.98       79.52    141.72 o 
  -7   8  13      767.53      711.39    163.17 o 
  -6   8  13       32.37      265.22    141.65 o 
  -5   8  13    12048.48    11572.71    521.96 o 
  -4   8  13      107.40       91.21    145.68 o 
  -3   8  13     1702.65     1844.33    195.94 o 
  -2   8  13      144.40      117.29    143.71 o 
  -1   8  13     6995.36     6800.39    407.18 o 
   0   8  13      683.19      682.42    152.74 o 
   1   8  13    14009.82    14670.37    710.50 o 
   2   8  13       31.78       75.35    126.81 o 
   3   8  13      222.25      201.22    129.04 o 
   4   8  13        9.79     -165.52    115.82 o 
   5   8  13     6074.96     5092.94    836.88 o 
   6   8  13      637.75      620.00    176.28 o 
  -5   9  13      269.03      425.98    164.99 o 
  -4   9  13      103.80      116.97    147.26 o 
  -3   9  13     1153.27     1169.35    189.51 o 
  -2   9  13     2565.26     2463.81    292.16 o 
  -1   9  13     1601.15     1665.88    195.49 o 
   0   9  13      848.72      867.19    171.59 o 
   1   9  13       20.88      121.01    140.01 o 
   2   9  13      872.75     1139.56    211.22 o 
   3   9  13     2109.78     2137.33    208.12 o 
 -12   0  14    16965.16    18279.92   1323.88 o 
 -10   0  14       46.29       34.36    168.63 o 
  -8   0  14    32752.24    31917.95   1327.33 o 
  -6   0  14    18265.18    17089.04   1132.36 o 
  -4   0  14    21017.97    21917.13   1043.62 o 
  -2   0  14    54553.09    56463.48   2566.36 o 
   0   0  14       18.91      -46.23     87.72 o 
   2   0  14    47561.95    46028.94   3587.08 o 
   4   0  14     8077.32     7844.40    398.21 o 
   6   0  14    12435.74    12119.10    687.89 o 
   8   0  14    14061.04    14578.00    823.39 o 
  10   0  14      171.23       19.89    189.12 o 
 -13   1  14      209.78      375.56    188.71 o 
 -12   1  14     1908.21     2035.09    195.88 o 
 -11   1  14     1144.14     1225.36    130.37 o 
 -10   1  14     7231.11     6863.27    288.02 o 
  -9   1  14       89.95      -85.30     75.14 o 
  -8   1  14        8.32       37.40     71.98 o 
  -7   1  14      749.48      739.43     83.63 o 
  -6   1  14     4420.58     4597.11    220.19 o 
  -5   1  14      172.53      148.62     60.16 o 
  -4   1  14    11771.43    12246.23    410.68 o 
  -3   1  14       67.33       37.78     60.68 o 
  -2   1  14     7525.89     8109.73    297.21 o 
  -1   1  14      342.94      396.01    126.34 o 
   0   1  14    11246.62    11387.12    429.79 o 
   1   1  14     1406.26     1388.45    122.78 o 
   2   1  14     1997.98     1901.53    115.46 o 
   3   1  14        1.04       42.33     72.01 o 
   4   1  14     5835.47     5249.30    233.24 o 
   5   1  14     1271.47     1322.92    106.99 o 
   6   1  14     7824.76     8128.15    359.76 o 
   7   1  14      750.89      868.32    139.87 o 
   8   1  14      671.30      613.78    203.80 o 
   9   1  14       60.17      162.31    130.28 o 
  10   1  14     5816.16     5549.39    315.46 o 
  11   1  14      849.25      696.12    175.24 o 
 -13   2  14     5342.54     6079.69    350.98 o 
 -12   2  14     3468.50     3097.88    231.54 o 
 -11   2  14     6653.71     7100.62    303.31 o 
 -10   2  14        7.98     -117.96     89.14 o 
  -9   2  14     8427.52     8231.80    324.33 o 
  -8   2  14    14460.80    15105.57    526.00 o 
  -7   2  14    24979.47    24866.94    815.58 o 
  -6   2  14     1929.10     2029.90    127.16 o 
  -5   2  14      163.10      243.21     74.35 o 
  -4   2  14     7347.27     7554.88    313.36 o 
  -3   2  14    50480.25    49645.20   1708.10 o 
  -2   2  14    14967.92    14436.95    448.57 o 
  -1   2  14    13784.78    13697.30    431.09 o 
   0   2  14      587.24      618.03     75.79 o 
   1   2  14    11225.32    11497.49    369.84 o 
   2   2  14    13153.95    13390.80    421.61 o 
   3   2  14    31972.66    31295.71    917.93 o 
   4   2  14     3431.57     3320.07    155.24 o 
   5   2  14      216.09      182.41     78.55 o 
   6   2  14      580.93      872.34    135.80 o 
   7   2  14    12256.80    12524.40    513.42 o 
   8   2  14     6077.28     6181.42    317.02 o 
   9   2  14     2273.47     2388.89    206.80 o 
  10   2  14       39.45       -5.62    185.16 o 
  11   2  14     1619.23     1572.88    339.53 o 
 -13   3  14      236.80      295.60    218.45 o 
 -12   3  14      511.35      534.96    210.58 o 
 -11   3  14     5888.21     6397.62    334.11 o 
 -10   3  14     4059.28     3883.83    203.11 o 
  -9   3  14     2846.90     2888.77    305.84 o 
  -8   3  14      588.85      614.46     97.60 o 
  -7   3  14     3660.18     3522.14    177.26 o 
  -6   3  14     5198.63     5167.18    345.76 o 
  -5   3  14    12920.97    12188.79    431.00 o 
  -4   3  14     4648.21     4434.45    196.09 o 
  -3   3  14       28.76       47.89     63.82 o 
  -2   3  14       89.12        3.94     56.69 o 
  -1   3  14    13807.55    13365.30    477.45 o 
   0   3  14    10072.67    10047.55    329.49 o 
   1   3  14    13132.91    13663.71    430.45 o 
   2   3  14       77.20       36.62     64.41 o 
   3   3  14      698.66      650.32     82.96 o 
   4   3  14     4495.15     4355.73    183.27 o 
   5   3  14     7517.55     7479.47    297.17 o 
   6   3  14      886.24     1122.39    146.35 o 
   7   3  14     2351.43     2437.27    192.64 o 
   8   3  14      589.31      634.73    264.91 o 
   9   3  14     2695.04     3077.37    350.19 o 
  10   3  14      837.26      666.60    169.33 o 
  11   3  14     3738.50     4013.99    281.62 o 
 -12   4  14     3170.26     3441.52    346.18 o 
 -11   4  14     2029.02     1847.87    211.71 o 
 -10   4  14       88.44      -39.70    124.23 o 
  -9   4  14     6895.47     6990.94    352.10 o 
  -8   4  14     2394.05     2321.77    192.46 o 
  -7   4  14    19605.07    18233.89   1134.81 o 
  -6   4  14     3222.98     3202.69    210.04 o 
  -5   4  14      130.66      173.82    102.32 o 
  -4   4  14      326.04      387.65    109.75 o 
  -3   4  14    26573.95    26848.93   1007.60 o 
  -2   4  14     4482.97     4419.49    244.81 o 
  -1   4  14    12914.73    12469.49    522.75 o 
   0   4  14      401.05      356.67    120.81 o 
   1   4  14     7117.56     7789.60    312.79 o 
   2   4  14     1105.75     1187.05     91.35 o 
   3   4  14    24986.85    26094.88    778.60 o 
   4   4  14       86.28       67.35     72.73 o 
   5   4  14        4.54      -84.52     93.03 o 
   6   4  14      472.34      458.47    101.97 o 
   7   4  14    10530.29    11188.34    655.77 o 
   8   4  14      181.47      146.82    129.13 o 
   9   4  14     4288.15     4309.02    272.46 o 
  10   4  14      561.33      577.82    164.59 o 
 -11   5  14     6518.20     6156.01    507.12 o 
 -10   5  14     1137.72      938.07    193.06 o 
  -9   5  14     8164.73     7613.85    592.15 o 
  -8   5  14       73.92      -18.01    121.60 o 
  -7   5  14     2179.23     2318.32    190.48 o 
  -6   5  14      925.23     1131.90    146.66 o 
  -5   5  14    16072.89    15522.38    621.60 o 
  -4   5  14      974.57      932.11    138.38 o 
  -3   5  14     1834.45     1791.25    163.48 o 
  -2   5  14       11.58      -99.71     99.10 o 
  -1   5  14    16833.03    16565.84    667.41 o 
   0   5  14     3966.37     4154.15    308.74 o 
   1   5  14     9503.37     9466.78    643.93 o 
   2   5  14       18.54       26.50     79.68 o 
   3   5  14     2287.56     2582.02    235.75 o 
   4   5  14      591.01      524.25    102.12 o 
   5   5  14    11107.86    11105.54    471.61 o 
   6   5  14     1331.43     1465.56    164.08 o 
   7   5  14      598.06      931.19    173.49 o 
   8   5  14      203.20      145.12    146.03 o 
   9   5  14     6913.31     6570.03    689.81 o 
 -10   6  14       55.80      255.43    150.16 o 
  -9   6  14      720.08      687.07    159.94 o 
  -8   6  14     6523.44     6513.22    343.61 o 
  -7   6  14      136.90      138.70    126.45 o 
  -6   6  14     2389.95     2062.96    202.93 o 
  -5   6  14      431.83      325.27    124.00 o 
  -4   6  14     6949.08     6715.76    348.22 o 
  -3   6  14     1304.38     1294.72    161.92 o 
  -2   6  14    10001.67    10870.44    557.34 o 
  -1   6  14       18.74      161.89    139.51 o 
   0   6  14      237.18       67.77    118.74 o 
   1   6  14      272.53      290.70    120.95 o 
   2   6  14     9797.37    10281.70    462.09 o 
   3   6  14      978.74     1070.96    151.08 o 
   4   6  14     3444.01     3341.53    225.95 o 
   5   6  14      256.71      272.92    112.20 o 
   6   6  14     1421.28     1421.26    196.22 o 
   7   6  14      119.04      264.68    155.74 o 
   8   6  14     7437.35     6841.86    410.10 o 
  -9   7  14      461.98      521.55    223.06 o 
  -8   7  14      553.52      584.83    157.45 o 
  -7   7  14       14.34       20.01    130.02 o 
  -6   7  14     8397.03     8118.24    400.39 o 
  -5   7  14     1200.11     1308.17    173.20 o 
  -4   7  14     8272.95     7952.33    389.31 o 
  -3   7  14     1248.09     1176.53    165.11 o 
  -2   7  14     1834.98     2112.05    196.47 o 
  -1   7  14     1462.82     1475.30    175.61 o 
   0   7  14    14528.06    15100.87    673.93 o 
   1   7  14       79.96      -24.43    121.04 o 
   2   7  14     2317.25     2300.59    199.38 o 
   3   7  14      320.07      374.88    135.81 o 
   4   7  14     7646.68     6680.43    528.25 o 
   5   7  14      615.89      612.45    163.04 o 
   6   7  14     3321.01     2734.31    248.43 o 
   7   7  14       22.36      -41.18    284.47 o 
  -7   8  14      759.81      487.34    161.61 o 
  -6   8  14      597.29      627.68    162.72 o 
  -5   8  14       66.02      221.69    142.63 o 
  -4   8  14     1784.14     1845.38    200.28 o 
  -3   8  14     1534.82     1803.62    199.96 o 
  -2   8  14     4122.91     4159.65    273.92 o 
  -1   8  14     1342.17     1627.71    190.57 o 
   0   8  14      186.75      117.20    135.31 o 
   1   8  14      953.91      885.97    164.44 o 
   2   8  14     3214.69     2915.88    230.43 o 
   3   8  14      534.14      357.24    141.23 o 
   4   8  14     2331.39     1741.53    278.32 o 
   5   8  14      137.63       37.59    151.66 o 
  -4   9  14     2836.35     3202.82    260.45 o 
  -3   9  14      423.76      318.25    158.81 o 
  -2   9  14     1230.09     1325.03    194.92 o 
  -1   9  14     2429.56     2376.91    226.79 o 
   0   9  14     4013.00     4127.02    285.90 o 
   1   9  14     2148.93     2127.00    221.58 o 
   2   9  14       67.17      157.83    143.80 o 
 -13   0  15     3002.74     3446.46    421.23 o 
 -11   0  15    16055.97    16273.75    902.84 o 
  -9   0  15      493.22      353.32    121.97 o 
  -7   0  15    39686.89    36471.77   2359.78 o 
  -5   0  15    11213.37    10703.62    488.95 o 
  -3   0  15     7649.06     7855.18    605.52 o 
  -1   0  15    33342.62    35279.32   1454.09 o 
   1   0  15      818.33      921.03    123.56 o 
   3   0  15     6015.83     5498.16    331.44 o 
   5   0  15     9391.71     9133.97    504.37 o 
   7   0  15       17.93       36.47    161.92 o 
   9   0  15     4620.27     4198.18    380.20 o 
  11   0  15      543.11      579.01    277.63 o 
 -13   1  15     7766.86     8223.61    506.57 o 
 -12   1  15     2106.03     2036.05    268.44 o 
 -11   1  15     2185.82     2374.28    173.70 o 
 -10   1  15        5.21       26.52     91.88 o 
  -9   1  15     6406.18     6553.27    278.98 o 
  -8   1  15     5881.18     5945.92    255.66 o 
  -7   1  15    11923.49    11982.45    439.35 o 
  -6   1  15       58.75       21.36     63.66 o 
  -5   1  15      249.58      197.65     63.55 o 
  -4   1  15     2952.26     3016.80    245.06 o 
  -3   1  15    42963.45    43963.83   1366.07 o 
  -2   1  15    10172.00    10016.87    358.07 o 
  -1   1  15     4700.72     4642.97    203.37 o 
   0   1  15      129.94      162.02     77.16 o 
   1   1  15    19341.10    17902.93    886.25 o 
   2   1  15    15952.41    14822.19    501.94 o 
   3   1  15    19756.23    18607.21    668.96 o 
   4   1  15     3446.05     3328.03    177.53 o 
   5   1  15     2371.42     2403.87    153.87 o 
   6   1  15     4209.57     3688.81    283.47 o 
   7   1  15    19684.28    18296.87    699.73 o 
   8   1  15     3302.48     3199.51    225.67 o 
   9   1  15     1688.12     1811.66    195.94 o 
  10   1  15      113.48      -85.64    139.42 o 
  11   1  15     4406.93     4204.33    292.17 o 
 -13   2  15      578.22      732.35    252.89 o 
 -12   2  15     6022.25     6759.46    368.12 o 
 -11   2  15     4310.42     4334.70    223.41 o 
 -10   2  15     3101.26     3197.98    182.52 o 
  -9   2  15     1663.80     1804.83    137.54 o 
  -8   2  15     3915.51     3753.65    190.64 o 
  -7   2  15     5813.99     5851.86    250.77 o 
  -6   2  15    19895.09    19672.40    658.35 o 
  -5   2  15     9878.04     9547.85    393.44 o 
  -4   2  15     1075.79     1163.54    103.77 o 
  -3   2  15      181.89       62.14     74.58 o 
  -2   2  15    15583.07    14799.15    670.96 o 
  -1   2  15     8239.64     7510.74    313.92 o 
   0   2  15     5577.61     5165.72    273.19 o 
   1   2  15     3972.28     3882.07    196.13 o 
   2   2  15      626.22      710.26     90.79 o 
   3   2  15     9774.03     9430.38    319.68 o 
   4   2  15     6706.38     6622.92    249.51 o 
   5   2  15     3938.17     3949.43    270.83 o 
   6   2  15      379.50      451.78    138.97 o 
   7   2  15        1.00        1.64    117.01 o 
   8   2  15      773.16      827.32    153.29 o 
   9   2  15     3714.13     4089.88    416.91 o 
  10   2  15     1621.73     1500.17    201.35 o 
  11   2  15     1283.65     1375.18    203.76 o 
 -12   3  15     6484.94     6606.43    476.68 o 
 -11   3  15      322.56      163.59    139.66 o 
 -10   3  15      452.70      599.02    141.67 o 
  -9   3  15     2436.44     2376.06    192.00 o 
  -8   3  15    21285.71    20872.31    813.35 o 
  -7   3  15      156.40       11.44     76.65 o 
  -6   3  15     6130.42     5960.57    318.90 o 
  -5   3  15     3566.79     3278.75    184.17 o 
  -4   3  15    17000.73    16934.74    580.92 o 
  -3   3  15      567.65      698.65     86.92 o 
  -2   3  15    29919.87    28376.75    920.06 o 
  -1   3  15      344.43      152.42    121.99 o 
   0   3  15      406.67      318.83     68.57 o 
   1   3  15       47.25      189.60     66.83 o 
   2   3  15    23985.35    25254.70    753.66 o 
   3   3  15      564.24      618.65     85.27 o 
   4   3  15     3688.22     3765.08    171.32 o 
   5   3  15       40.09        6.66    106.01 o 
   6   3  15     8796.03     8386.40    481.66 o 
   7   3  15      173.96      410.42    128.11 o 
   8   3  15    11424.14    11856.17    505.98 o 
   9   3  15       41.50      159.19    153.82 o 
  10   3  15      185.73      183.45    155.45 o 
 -12   4  15     5996.05     6861.25    882.13 o 
 -11   4  15      866.11     1315.66    206.31 o 
 -10   4  15     9125.21     9213.39    513.25 o 
  -9   4  15      837.25      846.94    150.63 o 
  -8   4  15     1430.04     1263.56    162.71 o 
  -7   4  15     1858.89     1806.99    173.65 o 
  -6   4  15    20761.73    19348.58    761.20 o 
  -5   4  15      676.53      896.60    133.93 o 
  -4   4  15     4438.55     4097.00    237.89 o 
  -3   4  15     1128.60     1214.39    143.30 o 
  -2   4  15    11329.46    11225.78    480.25 o 
  -1   4  15      156.34      175.15    109.06 o 
   0   4  15    20342.00    20605.69    798.82 o 
   1   4  15     3365.85     3445.36    181.88 o 
   2   4  15      390.09      304.65     87.66 o 
   3   4  15       55.94      -60.41     79.62 o 
   4   4  15    21180.35    21628.32    659.43 o 
   5   4  15      802.74     1001.18    177.25 o 
   6   4  15     3824.93     4066.18    295.37 o 
   7   4  15      269.06      378.27    127.94 o 
   8   4  15     2035.77     1951.22    193.48 o 
   9   4  15       83.21       69.32    132.75 o 
  10   4  15     3649.56     4017.91    273.97 o 
 -11   5  15     1841.59     1678.39    214.12 o 
 -10   5  15     2021.97     2093.72    206.87 o 
  -9   5  15      351.23      671.91    153.83 o 
  -8   5  15     4232.57     4252.09    481.27 o 
  -7   5  15     5925.92     5528.94    302.68 o 
  -6   5  15        1.12        3.43    113.31 o 
  -5   5  15        1.65      228.14    118.93 o 
  -4   5  15     7861.80     8023.93    378.93 o 
  -3   5  15     6855.26     6966.95    344.84 o 
  -2   5  15     4410.05     4168.24    251.78 o 
  -1   5  15     4181.68     3984.61    245.00 o 
   0   5  15     2466.35     2332.12    193.26 o 
   1   5  15     2871.43     2847.38    206.50 o 
   2   5  15     6707.02     7306.62    540.88 o 
   3   5  15     8301.87     8507.62    346.93 o 
   4   5  15       88.58      218.87     92.70 o 
   5   5  15       74.79       78.06    102.37 o 
   6   5  15     2200.21     2670.05    196.43 o 
   7   5  15     5087.82     5019.69    332.83 o 
   8   5  15     4058.70     4132.04    305.91 o 
   9   5  15     1265.70     1290.17    212.42 o 
 -10   6  15     3391.98     3304.13    304.39 o 
  -9   6  15      861.81     1047.93    174.02 o 
  -8   6  15      188.63      319.03    139.97 o 
  -7   6  15     3587.17     3667.68    305.97 o 
  -6   6  15     4711.18     4926.37    286.28 o 
  -5   6  15     9541.44     8993.48    420.66 o 
  -4   6  15     3674.81     3833.16    249.60 o 
  -3   6  15      149.37      -36.79    116.37 o 
  -2   6  15     1562.23     1911.35    189.81 o 
  -1   6  15    10901.20    10478.18    474.56 o 
   0   6  15     7418.95     7147.35    406.25 o 
   1   6  15     1871.01     1832.33    284.65 o 
   2   6  15       19.10      213.26    120.22 o 
   3   6  15     4542.01     4988.24    286.43 o 
   4   6  15     4071.25     3833.18    247.94 o 
   5   6  15     3344.37     2944.13    251.45 o 
   6   6  15     1797.62     1818.55    173.56 o 
   7   6  15       40.89      -92.25    168.22 o 
   8   6  15      467.87      625.25    180.46 o 
  -9   7  15     6319.50     6174.50    480.87 o 
  -8   7  15       51.91      150.00    202.53 o 
  -7   7  15     2498.26     2638.56    226.58 o 
  -6   7  15      797.31     1131.13    172.15 o 
  -5   7  15     2030.23     2142.42    205.32 o 
  -4   7  15       20.56        8.33    127.12 o 
  -3   7  15     8412.16     8392.67    413.36 o 
  -2   7  15      162.51      244.63    132.95 o 
  -1   7  15      567.58      601.10    148.18 o 
   0   7  15      638.52      862.03    165.82 o 
   1   7  15     3070.88     3291.58    396.78 o 
   2   7  15       47.97      135.11    169.77 o 
   3   7  15     4110.96     4028.03    262.85 o 
   4   7  15      219.00        2.77    155.95 o 
   5   7  15      436.50      360.25    154.14 o 
   6   7  15       58.03       29.37    141.93 o 
   7   7  15     5496.75     4319.02    585.35 o 
  -7   8  15     2473.19     2739.94    242.78 o 
  -6   8  15     1168.01     1452.08    196.35 o 
  -5   8  15     7662.50     7931.23    410.00 o 
  -4   8  15      232.78      391.42    155.75 o 
  -3   8  15        0.95     -226.54    129.15 o 
  -2   8  15       91.59      -52.24    137.31 o 
  -1   8  15     8351.21     8435.31    661.69 o 
   0   8  15      765.73      706.26    180.82 o 
   1   8  15     4246.72     4042.00    274.16 o 
   2   8  15       34.68     -185.57    124.97 o 
   3   8  15     2418.51     2618.92    347.79 o 
   4   8  15      345.40      366.35    160.42 o 
   5   8  15     8712.17     7974.17    550.98 o 
  -3   9  15     2452.36     2132.37    225.36 o 
  -2   9  15     1425.31     1416.77    201.26 o 
  -1   9  15       92.59      114.55    148.50 o 
   0   9  15       13.14     -255.66    134.63 o 
   1   9  15     2430.38     2342.62    225.00 o 
 -12   0  16      908.12      801.44    251.65 o 
 -10   0  16     2126.59     2157.68    197.09 o 
  -8   0  16    18804.70    16768.90   1619.14 o 
  -6   0  16       11.67       66.56    150.43 o 
  -4   0  16    21007.38    22112.90    932.47 o 
  -2   0  16    23854.01    24884.03   1740.35 o 
   0   0  16     9666.50    10550.17    489.53 o 
   2   0  16    28565.21    28750.14   1510.46 o 
   4   0  16      578.50      618.94    137.15 o 
   6   0  16    13315.80    11949.34    700.24 o 
   8   0  16    10228.18     9526.91    835.63 o 
  10   0  16     2502.59     1856.21    489.62 o 
 -13   1  16     2798.88     2744.03    393.88 o 
 -12   1  16    13283.21    13669.93    731.92 o 
 -11   1  16     4338.20     4610.15    229.13 o 
 -10   1  16     6631.46     6216.97    286.49 o 
  -9   1  16      102.18      139.73     92.21 o 
  -8   1  16     9567.22     9396.49    361.27 o 
  -7   1  16    15650.15    15883.39    577.79 o 
  -6   1  16    19966.15    19514.32    729.76 o 
  -5   1  16     3186.69     3340.77    246.28 o 
  -4   1  16        1.12       23.68     65.65 o 
  -3   1  16     6396.49     6563.43    311.34 o 
  -2   1  16    27196.51    26893.44    861.73 o 
  -1   1  16     6329.39     6462.46    257.89 o 
   0   1  16     7318.15     7074.01    526.87 o 
   1   1  16      163.95      168.07     73.37 o 
   2   1  16    10714.67     9752.63    331.41 o 
   3   1  16     4605.76     4516.51    194.38 o 
   4   1  16    17133.96    16140.49    603.45 o 
   5   1  16      893.91      958.58    118.72 o 
   6   1  16      250.10      192.28    117.92 o 
   7   1  16      614.18      533.23    139.32 o 
   8   1  16     6926.58     7052.50    352.62 o 
   9   1  16      835.86      938.24    171.76 o 
  10   1  16     2546.94     2705.45    238.25 o 
  11   1  16        7.38     -107.25    160.58 o 
 -13   2  16     1562.02     1949.91    376.10 o 
 -12   2  16      357.49      348.56    150.12 o 
 -11   2  16        0.85       -6.09    101.48 o 
 -10   2  16     2596.56     2477.43    165.65 o 
  -9   2  16     2961.99     3139.03    178.11 o 
  -8   2  16     5491.63     5474.65    246.22 o 
  -7   2  16    10059.27    10603.40    392.58 o 
  -6   2  16      148.00      145.60     79.81 o 
  -5   2  16     1072.71     1092.26    104.69 o 
  -4   2  16     9565.50     8699.95    552.15 o 
  -3   2  16    17854.05    16506.50   1046.11 o 
  -2   2  16     2461.95     2371.17    154.54 o 
  -1   2  16     6731.46     6740.95    564.68 o 
   0   2  16     3209.96     3222.60    204.28 o 
   1   2  16    13089.86    11488.31    438.95 o 
   2   2  16    15237.54    14796.12    600.21 o 
   3   2  16    18044.30    17200.62    584.92 o 
   4   2  16        6.75      -60.23     73.64 o 
   5   2  16      812.83      793.50    111.45 o 
   6   2  16     5078.69     4464.08    306.79 o 
   7   2  16     8678.00     8061.88    492.32 o 
   8   2  16     1681.18     1507.17    177.77 o 
   9   2  16      551.15      405.03    152.76 o 
  10   2  16      373.40      460.56    166.77 o 
 -12   3  16       22.99      142.23    150.47 o 
 -11   3  16    16288.39    17608.59    719.59 o 
 -10   3  16      179.05       -5.40    127.42 o 
  -9   3  16       27.72      155.73    128.22 o 
  -8   3  16        1.64       24.28    116.25 o 
  -7   3  16    23410.63    22287.01    858.34 o 
  -6   3  16     1063.77     1112.04    144.12 o 
  -5   3  16     9151.83     8360.73    418.40 o 
  -4   3  16     2073.80     2091.33    201.41 o 
  -3   3  16    12000.07    11541.62    489.24 o 
  -2   3  16     1704.74     1668.83    163.49 o 
  -1   3  16    22544.17    21044.13    811.81 o 
   0   3  16      543.84      504.26     79.61 o 
   1   3  16     1259.72     1325.86    103.98 o 
   2   3  16      501.99      672.83     87.18 o 
   3   3  16    15052.04    15665.70    495.97 o 
   4   3  16     1188.13     1215.52    108.07 o 
   5   3  16     5917.75     6030.99    263.53 o 
   6   3  16      267.66      311.55    122.74 o 
   7   3  16     1824.01     1877.29    182.57 o 
   8   3  16      217.38      345.57    139.94 o 
   9   3  16     4778.49     4419.97    285.26 o 
  10   3  16      727.70      934.47    205.30 o 
 -12   4  16      282.15      125.11    167.39 o 
 -11   4  16      436.45      433.16    154.61 o 
 -10   4  16      319.51      416.62    148.44 o 
  -9   4  16    12262.73    11999.09    525.82 o 
  -8   4  16        5.52      -25.88    119.48 o 
  -7   4  16     2743.04     2786.50    255.83 o 
  -6   4  16     1742.64     1750.16    169.60 o 
  -5   4  16     6192.34     5932.17    416.33 o 
  -4   4  16      155.82      177.57    113.41 o 
  -3   4  16    18633.58    18527.43    732.52 o 
  -2   4  16     2772.22     2820.58    207.75 o 
  -1   4  16       84.24      -38.58    105.78 o 
   0   4  16        7.66       99.82    110.22 o 
   1   4  16    12645.49    13543.83    566.43 o 
   2   4  16     1016.66     1222.84    121.96 o 
   3   4  16     9401.65     9782.67    418.46 o 
   4   4  16      635.98      775.06    110.29 o 
   5   4  16     4698.94     4942.98    298.39 o 
   6   4  16      305.50      480.05    159.50 o 
   7   4  16     8959.95     9310.99    419.88 o 
   8   4  16      653.84      386.21    145.20 o 
   9   4  16       82.36      133.79    146.18 o 
 -11   5  16     4008.95     4260.46    319.51 o 
 -10   5  16     1146.65     1008.67    178.67 o 
  -9   5  16       75.78       77.56    128.73 o 
  -8   5  16     2368.00     2077.97    196.26 o 
  -7   5  16     4457.42     4426.80    286.95 o 
  -6   5  16     6984.71     6038.13    330.45 o 
  -5   5  16     7855.38     7318.62    361.86 o 
  -4   5  16      289.17      210.00    122.54 o 
  -3   5  16       86.87      135.96    117.91 o 
  -2   5  16     5648.40     5304.73    297.05 o 
  -1   5  16    13010.49    12283.55    532.52 o 
   0   5  16      382.84      385.01    130.73 o 
   1   5  16     2866.88     2810.46    212.77 o 
   2   5  16     3015.15     3069.92    218.80 o 
   3   5  16     5323.55     5683.86    306.27 o 
   4   5  16     3697.04     3768.31    206.18 o 
   5   5  16     3843.41     4205.94    244.93 o 
   6   5  16       64.51       78.47    135.42 o 
   7   5  16       16.13      -20.06    141.41 o 
   8   5  16      921.65     1078.32    218.70 o 
   9   5  16     3371.72     3536.74    295.37 o 
 -10   6  16     1998.79     1699.87    207.64 o 
  -9   6  16     5404.37     5355.94    343.87 o 
  -8   6  16     3863.69     3837.41    266.40 o 
  -7   6  16        6.52     -252.67    126.34 o 
  -6   6  16        6.51      182.80    134.18 o 
  -5   6  16     7240.49     7150.07    362.75 o 
  -4   6  16     5438.20     5848.68    322.63 o 
  -3   6  16     1916.70     2023.22    216.75 o 
  -2   6  16     2242.40     2225.08    246.75 o 
  -1   6  16     3101.47     3089.29    232.24 o 
   0   6  16     2173.44     2399.72    209.62 o 
   1   6  16     5839.21     5390.50    585.10 o 
   2   6  16     6589.68     7008.42    513.25 o 
   3   6  16       28.74      -55.31    116.59 o 
   4   6  16      140.64       95.54    119.94 o 
   5   6  16     2197.74     1905.94    230.03 o 
   6   6  16     4160.19     3712.25    387.18 o 
   7   6  16      691.32     1036.67    399.35 o 
   8   6  16     1180.97     1520.99    216.18 o 
  -8   7  16     1055.53      749.54    174.59 o 
  -7   7  16      206.97      316.18    151.30 o 
  -6   7  16     7602.14     7340.04    383.27 o 
  -5   7  16        9.38     -128.92    130.28 o 
  -4   7  16     1419.38     1485.59    205.79 o 
  -3   7  16      270.41      390.03    146.67 o 
  -2   7  16     7113.13     7343.54    381.22 o 
  -1   7  16        6.50      -32.11    127.88 o 
   0   7  16     7030.83     7177.90    454.81 o 
   1   7  16      198.91      124.46    133.11 o 
   2   7  16      780.99      621.91    154.65 o 
   3   7  16      109.27      119.03    134.82 o 
   4   7  16     7230.99     6946.81    497.70 o 
   5   7  16      195.56      171.50    151.81 o 
   6   7  16     1222.26      904.17    268.76 o 
  -6   8  16      893.69      907.70    181.45 o 
  -5   8  16       33.77      -45.11    146.41 o 
  -4   8  16     8790.45     8808.64    445.28 o 
  -3   8  16       70.36      212.78    153.35 o 
  -2   8  16      670.29      705.46    169.50 o 
  -1   8  16       79.38      200.03    146.62 o 
   0   8  16     3969.79     3817.35    272.32 o 
   1   8  16      160.98      191.17    147.73 o 
   2   8  16     5225.91     4608.21    502.01 o 
   3   8  16      495.18      450.93    154.67 o 
   4   8  16      174.74      203.44    161.54 o 
  -2   9  16     1512.76     1476.36    208.01 o 
  -1   9  16     1641.79     1820.21    221.99 o 
   0   9  16     1438.86     1325.34    197.68 o 
 -13   0  17     6307.46     7527.51    667.41 o 
 -11   0  17    19099.62    18739.93   1030.53 o 
  -9   0  17      912.23      802.94    268.55 o 
  -7   0  17    51183.70    50316.24   2057.29 o 
  -5   0  17     3935.21     4065.02    244.75 o 
  -3   0  17    40127.55    41614.50   1703.23 o 
  -1   0  17    32769.40    35812.49   1483.98 o 
   1   0  17      313.58      244.40    103.82 o 
   3   0  17    39974.70    38881.28   2482.60 o 
   5   0  17     4070.76     3758.01    672.88 o 
   7   0  17     4855.75     4392.64    374.49 o 
   9   0  17     9097.90     8878.16    598.00 o 
 -13   1  17     1032.18     1227.78    244.81 o 
 -12   1  17        5.25      -20.16    130.94 o 
 -11   1  17     1797.77     1820.52    154.43 o 
 -10   1  17      229.32      366.70    105.27 o 
  -9   1  17     6193.36     6329.92    276.55 o 
  -8   1  17      727.88      655.59    136.58 o 
  -7   1  17      237.21      232.77     90.57 o 
  -6   1  17     1115.43     1096.11    109.84 o 
  -5   1  17     4080.29     4099.21    261.52 o 
  -4   1  17     2044.62     2076.06    143.32 o 
  -3   1  17     8762.53     8813.84    304.10 o 
  -2   1  17       37.13      106.78     81.75 o 
  -1   1  17     1427.99     1512.10    118.45 o 
   0   1  17      139.98      109.35     78.89 o 
   1   1  17    17694.78    17427.83    539.75 o 
   2   1  17     1763.49     1565.13    114.74 o 
   3   1  17     1379.67     1594.05    120.59 o 
   4   1  17       11.18       37.87     91.23 o 
   5   1  17     4916.48     4350.04    284.92 o 
   6   1  17      760.01      987.52    177.27 o 
   7   1  17     7007.63     6943.99    430.34 o 
   8   1  17      280.14      295.77    143.63 o 
   9   1  17      180.99     -129.49    135.08 o 
  10   1  17      493.48      679.31    177.83 o 
 -12   2  17    12970.73    13465.55    656.44 o 
 -11   2  17     2531.85     2493.30    176.02 o 
 -10   2  17     2642.21     2634.28    264.48 o 
  -9   2  17      333.39      276.93     99.24 o 
  -8   2  17    11108.43    11311.40    577.44 o 
  -7   2  17     8552.34     8481.21    411.57 o 
  -6   2  17    25167.14    24963.48    824.91 o 
  -5   2  17     2157.65     2386.18    191.84 o 
  -4   2  17      854.08      776.58    101.99 o 
  -3   2  17     6653.20     6041.98    355.89 o 
  -2   2  17    26324.22    25608.68    895.97 o 
  -1   2  17    11356.11    10285.39    967.67 o 
   0   2  17     8678.88     8055.57    570.63 o 
   1   2  17      141.73       53.64     83.44 o 
   2   2  17     6594.29     6191.20    361.06 o 
   3   2  17    11673.98    11499.93    415.37 o 
   4   2  17    12298.37    12076.12    437.34 o 
   5   2  17     1265.32     1197.87    126.52 o 
   6   2  17      189.12       86.61    131.08 o 
   7   2  17     2148.42     2313.86    202.86 o 
   8   2  17     5524.80     5492.28    310.87 o 
   9   2  17     2601.11     2536.65    265.31 o 
  10   2  17      669.39      480.34    174.21 o 
 -12   3  17        0.84      102.29    157.90 o 
 -11   3  17      547.73      442.83    148.71 o 
 -10   3  17     5985.74     6215.64    442.88 o 
  -9   3  17     4276.61     4389.24    268.09 o 
  -8   3  17     4582.22     4688.91    468.63 o 
  -7   3  17      155.94      -10.55    114.69 o 
  -6   3  17     1449.40     1449.11    162.16 o 
  -5   3  17     4615.80     4567.47    286.63 o 
  -4   3  17    13296.52    12323.57    730.46 o 
  -3   3  17     1762.66     1579.69    164.22 o 
  -2   3  17      881.58      838.14    146.66 o 
  -1   3  17     5672.71     5245.38    289.62 o 
   0   3  17    10628.64    10081.59    379.87 o 
   1   3  17     1048.28     1000.35     99.94 o 
   2   3  17     8373.53     8508.72    301.65 o 
   3   3  17       74.68       13.14     79.55 o 
   4   3  17      150.75      178.08     86.26 o 
   5   3  17     2055.55     2101.03    157.31 o 
   6   3  17     8465.41     7850.62    418.10 o 
   7   3  17      357.32      459.53    141.07 o 
   8   3  17     1091.70      906.85    167.54 o 
   9   3  17     1093.64     1216.97    187.80 o 
  10   3  17     2659.67     2441.89    243.59 o 
 -11   4  17     2162.06     2024.09    212.03 o 
 -10   4  17     2812.41     2835.32    444.61 o 
  -9   4  17      116.12      209.51    136.09 o 
  -8   4  17     8555.53     7981.92    517.98 o 
  -7   4  17     2042.48     1859.41    185.64 o 
  -6   4  17    10992.55    10042.94    677.78 o 
  -5   4  17      232.24      417.98    128.21 o 
  -4   4  17      583.69      488.51    135.28 o 
  -3   4  17     3621.17     3637.21    238.08 o 
  -2   4  17    23364.84    22447.91    878.37 o 
  -1   4  17     2060.45     2269.28    258.60 o 
   0   4  17     4029.75     4566.12    270.87 o 
   1   4  17     1076.74     1275.00    158.45 o 
   2   4  17     7174.70     8000.88    382.74 o 
   3   4  17     2509.10     2667.93    183.55 o 
   4   4  17    12064.98    12962.96    481.68 o 
   5   4  17        5.49       45.96    118.05 o 
   6   4  17       41.41       20.25    142.10 o 
   7   4  17     1352.10     1151.76    189.84 o 
   8   4  17     6237.77     6012.63    395.10 o 
   9   4  17       73.19      369.74    177.25 o 
 -11   5  17       95.69       26.62    149.20 o 
 -10   5  17     8674.15     8385.07    423.36 o 
  -9   5  17      907.11     1173.79    180.12 o 
  -8   5  17     4694.24     4924.27    390.46 o 
  -7   5  17        5.09      385.03    138.98 o 
  -6   5  17     3483.61     3352.43    328.08 o 
  -5   5  17      615.05      643.99    182.40 o 
  -4   5  17    11886.26    11795.25    556.28 o 
  -3   5  17      151.09      216.06    131.81 o 
  -2   5  17      529.74      580.25    146.79 o 
  -1   5  17      167.68       -2.14    121.97 o 
   0   5  17    12039.26    12327.93    533.24 o 
   1   5  17     2465.70     2561.85    229.85 o 
   2   5  17     5213.53     5514.20    309.20 o 
   3   5  17     1286.19     1158.81    158.73 o 
   4   5  17     3267.08     3333.95    230.14 o 
   5   5  17      622.37      551.62    138.96 o 
   6   5  17     4543.30     4719.81    780.44 o 
   7   5  17     1927.06     2211.64    360.75 o 
   8   5  17       19.01      -16.42    153.49 o 
 -10   6  17        0.85     -147.67    144.54 o 
  -9   6  17      296.14      283.70    149.40 o 
  -8   6  17      716.69      783.88    169.43 o 
  -7   6  17     8456.82     8675.85    429.25 o 
  -6   6  17      778.63      795.30    213.19 o 
  -5   6  17     2742.46     2684.88    232.20 o 
  -4   6  17       59.66      120.98    132.18 o 
  -3   6  17     5230.27     5672.21    381.78 o 
  -2   6  17     1145.24     1158.90    178.45 o 
  -1   6  17    11647.11    11518.92    517.48 o 
   0   6  17      429.74      309.07    134.93 o 
   1   6  17      180.24      133.32    129.00 o 
   2   6  17      136.79      156.29    133.73 o 
   3   6  17     6639.41     7175.90    565.76 o 
   4   6  17     2656.26     2751.47    256.11 o 
   5   6  17     1663.60     2087.56    233.21 o 
   6   6  17        6.14       90.00    210.30 o 
   7   6  17     1668.52     1121.47    410.29 o 
  -8   7  17      182.18      246.52    158.46 o 
  -7   7  17      103.16      172.35    189.10 o 
  -6   7  17      720.66      887.79    173.60 o 
  -5   7  17     8532.54     8572.34    429.14 o 
  -4   7  17      824.42      691.78    167.75 o 
  -3   7  17     5615.65     5635.35    394.80 o 
  -2   7  17      131.40      212.25    145.14 o 
  -1   7  17     2753.40     2608.09    229.18 o 
   0   7  17     1231.58     1397.75    196.21 o 
   1   7  17     9512.22     9621.08    660.51 o 
   2   7  17      296.68      239.24    143.65 o 
   3   7  17      118.79      313.03    141.54 o 
   4   7  17      466.04      329.67    166.26 o 
   5   7  17     4631.84     4051.37    312.72 o 
   6   7  17      249.36      116.00    228.46 o 
  -6   8  17      993.06     1255.04    242.41 o 
  -5   8  17      502.53      352.31    165.41 o 
  -4   8  17       11.81      -97.30    150.13 o 
  -3   8  17     1352.89     1363.18    202.86 o 
  -2   8  17      556.41      699.82    171.98 o 
  -1   8  17     2448.47     2666.79    380.20 o 
   0   8  17      100.22       83.92    144.00 o 
   1   8  17      163.59      397.38    154.29 o 
   2   8  17       74.32       98.41    139.76 o 
   3   8  17     2976.97     3057.36    252.48 o 
 -12   0  18     2532.99     2081.77    269.15 o 
 -10   0  18     6872.05     5931.90    424.73 o 
  -8   0  18      504.52      377.55    127.96 o 
  -6   0  18    16374.85    16985.86    849.67 o 
  -4   0  18    13100.68    13716.07    616.85 o 
  -2   0  18     4201.19     4435.26    267.24 o 
   0   0  18     8973.75     9346.57    449.07 o 
   2   0  18     2830.80     3022.69    216.68 o 
   4   0  18     7530.66     6809.46    559.37 o 
   6   0  18     2392.29     2435.92    670.15 o 
   8   0  18      167.11       77.83    195.89 o 
  10   0  18     3580.82     2692.36    358.99 o 
 -12   1  18    10359.48    11126.57    532.96 o 
 -11   1  18     3023.43     2603.75    195.91 o 
 -10   1  18     1316.38     1266.16    134.55 o 
  -9   1  18       25.19       66.21     93.65 o 
  -8   1  18    14670.14    14164.86    693.00 o 
  -7   1  18     3546.25     3996.61    405.88 o 
  -6   1  18     9035.09     8810.10    507.64 o 
  -5   1  18     6318.69     6308.60    399.80 o 
  -4   1  18     2277.62     2190.68    125.68 o 
  -3   1  18     7265.90     7381.73    269.68 o 
  -2   1  18    33216.25    33263.79    985.08 o 
  -1   1  18     5425.68     5802.75    228.06 o 
   0   1  18     2266.98     2569.56    139.55 o 
   1   1  18      921.42      905.03     97.40 o 
   2   1  18    16867.99    16432.65    518.12 o 
   3   1  18     4610.81     4507.76    201.59 o 
   4   1  18    14204.35    13402.98    491.39 o 
   5   1  18       81.44       90.64    117.45 o 
   6   1  18     2162.83     1828.99    183.29 o 
   7   1  18     2961.19     2579.25    215.75 o 
   8   1  18    12135.53    11900.99    516.75 o 
   9   1  18     1107.84     1200.69    195.99 o 
  10   1  18      632.33      898.85    189.00 o 
 -12   2  18     1104.25     1158.61    199.45 o 
 -11   2  18     5656.55     5741.00    320.88 o 
 -10   2  18     5314.46     5223.06    249.88 o 
  -9   2  18     1726.60     1768.56    223.08 o 
  -8   2  18      486.20      361.49     99.22 o 
  -7   2  18     4596.59     4472.70    255.43 o 
  -6   2  18     9319.97     9011.04    371.35 o 
  -5   2  18     5390.01     5472.32    369.91 o 
  -4   2  18     7589.84     7086.15    384.48 o 
  -3   2  18      163.06       22.73     97.73 o 
  -2   2  18      809.99      818.52    110.85 o 
  -1   2  18     4436.15     4446.97    417.04 o 
   0   2  18    14276.11    14064.99    865.46 o 
   1   2  18     1338.23     1236.96    152.54 o 
   2   2  18     4734.57     4125.86    265.85 o 
   3   2  18      412.05      399.63     92.38 o 
   4   2  18     4475.00     4202.97    192.70 o 
   5   2  18     2463.58     2354.61    184.42 o 
   6   2  18     5031.29     4320.80    256.84 o 
   7   2  18     1305.10     1081.37    164.17 o 
   8   2  18       20.42      -77.28    136.40 o 
   9   2  18      461.08      262.71    159.10 o 
  10   2  18     1120.21      920.78    193.13 o 
 -12   3  18       97.12      234.05    167.06 o 
 -11   3  18     8858.02    10011.91    476.05 o 
 -10   3  18      256.11      313.01    146.97 o 
  -9   3  18      564.68      728.75    156.73 o 
  -8   3  18      382.54      283.70    133.82 o 
  -7   3  18    20443.68    20344.21    806.16 o 
  -6   3  18      142.30      329.71    249.12 o 
  -5   3  18     2924.23     2731.76    208.72 o 
  -4   3  18      155.65      131.66    119.35 o 
  -3   3  18    17814.11    16116.35    792.76 o 
  -2   3  18     1365.04     1430.39    234.86 o 
  -1   3  18    19133.09    17549.90    865.41 o 
   0   3  18      467.93      565.81    134.88 o 
   1   3  18     1852.11     1644.62    138.23 o 
   2   3  18       31.41      -28.34     82.71 o 
   3   3  18    20194.19    20624.48    635.66 o 
   4   3  18       83.11       51.18     82.88 o 
   5   3  18      818.15      759.80    129.10 o 
   6   3  18       44.72      -34.71    118.41 o 
   7   3  18     7817.05     7018.44    418.10 o 
   8   3  18      468.67      324.79    187.34 o 
   9   3  18     5238.17     5509.39    328.59 o 
 -11   4  18     4678.56     5104.93    313.83 o 
 -10   4  18       93.66      226.21    146.15 o 
  -9   4  18     8564.58     8572.82    420.95 o 
  -8   4  18     1226.65     1331.03    169.59 o 
  -7   4  18     1086.35     1063.99    221.88 o 
  -6   4  18      249.05      236.49    146.87 o 
  -5   4  18    19493.41    18228.58    810.75 o 
  -4   4  18       32.19      111.85    123.04 o 
  -3   4  18     4092.25     3930.23    253.92 o 
  -2   4  18      624.96      613.80    151.38 o 
  -1   4  18     8726.44     8983.01    424.31 o 
   0   4  18       81.92      201.85    187.37 o 
   1   4  18    13575.45    14031.47    590.83 o 
   2   4  18       21.22       -7.56    119.05 o 
   3   4  18     1002.08     1173.74    131.85 o 
   4   4  18       24.17      124.73     99.04 o 
   5   4  18     7263.53     7306.65    569.70 o 
   6   4  18       73.94      197.35    146.03 o 
   7   4  18     1554.21     1331.32    199.24 o 
   8   4  18      111.32      490.56    169.18 o 
   9   4  18     1478.75     1456.71    354.88 o 
 -10   5  18     1020.42      922.50    186.37 o 
  -9   5  18     2890.31     2742.18    237.08 o 
  -8   5  18     3236.40     3199.36    379.80 o 
  -7   5  18     5137.71     4757.01    293.93 o 
  -6   5  18     4904.86     4555.67    286.94 o 
  -5   5  18      155.28      -93.89    126.53 o 
  -4   5  18      595.09      334.61    137.34 o 
  -3   5  18     6269.49     6285.75    343.66 o 
  -2   5  18     8728.02     8654.32    423.00 o 
  -1   5  18     3774.51     3920.94    258.99 o 
   0   5  18     1618.68     1624.85    247.57 o 
   1   5  18     1165.14     1320.82    174.92 o 
   2   5  18     3446.64     3693.12    250.36 o 
   3   5  18     5938.04     6516.64    342.75 o 
   4   5  18     3053.97     3830.21    297.29 o 
   5   5  18      512.92      446.86    189.61 o 
   6   5  18      269.47      249.40    150.31 o 
   7   5  18     2861.09     3129.05    413.88 o 
   8   5  18     3927.05     3803.04    361.27 o 
  -9   6  18     4612.89     4386.03    297.74 o 
  -8   6  18      826.17      742.74    172.70 o 
  -7   6  18        7.48     -107.44    182.79 o 
  -6   6  18     5795.80     5965.47    340.97 o 
  -5   6  18     5714.95     5845.86    335.27 o 
  -4   6  18     4398.28     4422.42    290.07 o 
  -3   6  18     1408.30     1665.21    198.07 o 
  -2   6  18      194.16      161.53    139.30 o 
  -1   6  18     3455.13     3540.21    255.57 o 
   0   6  18     7127.18     6722.58    500.83 o 
   1   6  18     5765.08     5843.16    330.08 o 
   2   6  18     1492.67     1770.21    296.10 o 
   3   6  18        5.18      134.56    135.16 o 
   4   6  18     3554.68     2843.56    267.03 o 
   5   6  18     6817.30     6629.21    406.67 o 
   6   6  18     3956.26     2924.60    353.38 o 
   7   6  18      406.95      630.06    245.77 o 
  -8   7  18     2883.38     3045.34    463.11 o 
  -7   7  18      199.34      386.90    170.81 o 
  -6   7  18     2431.07     2601.71    239.15 o 
  -5   7  18      392.46      451.19    165.11 o 
  -4   7  18     1378.21     1468.63    207.27 o 
  -3   7  18        7.16      -49.18    145.35 o 
  -2   7  18     7820.81     7508.34    401.52 o 
  -1   7  18      369.73      248.82    150.85 o 
   0   7  18      297.49      445.03    155.32 o 
   1   7  18       84.04       19.86    139.45 o 
   2   7  18     3985.19     3976.70    275.55 o 
   3   7  18      171.78      173.60    143.90 o 
   4   7  18     2570.59     2645.70    375.71 o 
   5   7  18       81.16       32.88    158.10 o 
  -5   8  18      164.36      -55.53    157.58 o 
  -4   8  18     8977.51     8497.05    447.91 o 
  -3   8  18       70.52      168.92    159.02 o 
  -2   8  18      117.18        1.49    146.24 o 
  -1   8  18      191.95      -33.97    149.61 o 
   0   8  18     7659.87     7597.25    543.25 o 
   1   8  18       33.42      -59.82    140.52 o 
   2   8  18     1606.28     1428.58    198.48 o 
   3   8  18       51.44     -184.31    155.82 o 
 -11   0  19     1801.60     2111.04    257.16 o 
  -9   0  19     2873.85     2420.29    604.50 o 
  -7   0  19    20319.93    20194.62   1403.20 o 
  -5   0  19        5.74      -13.60    129.61 o 
  -3   0  19    25146.39    25743.55   2195.02 o 
  -1   0  19    17372.95    18958.55    828.17 o 
   1   0  19     9276.89     9789.36    467.85 o 
   3   0  19    45064.71    44705.59   1843.08 o 
   5   0  19        8.05     -244.99    164.09 o 
   7   0  19    12241.83    10808.88    684.37 o 
   9   0  19     4027.46     3525.75    385.86 o 
 -12   1  19     1425.70     1334.03    178.73 o 
 -11   1  19    12316.42    11636.53    909.63 o 
 -10   1  19     3348.87     3036.78    206.59 o 
  -9   1  19     3039.15     2959.44    180.27 o 
  -8   1  19      165.89      124.86     92.65 o 
  -7   1  19    14013.71    14603.94    777.94 o 
  -6   1  19     2333.52     2608.09    183.95 o 
  -5   1  19    14723.10    15141.90    585.83 o 
  -4   1  19      379.17      416.43    113.17 o 
  -3   1  19      346.63      361.10    117.43 o 
  -2   1  19     2082.29     2310.42    171.46 o 
  -1   1  19    20202.58    20900.19    642.71 o 
   0   1  19     2187.15     2477.21    139.06 o 
   1   1  19     1150.59     1272.59    118.15 o 
   2   1  19     2052.54     2127.47    143.21 o 
   3   1  19     3693.99     3911.51    206.32 o 
   4   1  19     1339.81     1213.55    161.56 o 
   5   1  19     8131.06     8040.06    375.53 o 
   6   1  19      471.81      418.41    139.03 o 
   7   1  19      132.64      -85.07    176.48 o 
   8   1  19      348.37      342.48    156.14 o 
   9   1  19     2832.85     2808.68    250.08 o 
 -12   2  19     2892.50     2696.40    304.93 o 
 -11   2  19      205.82      190.00    150.68 o 
 -10   2  19       46.39       13.38    130.32 o 
  -9   2  19     2785.41     2920.42    221.10 o 
  -8   2  19     7124.12     7101.01    670.77 o 
  -7   2  19     8816.41     8679.68    413.36 o 
  -6   2  19     3901.37     3980.35    202.54 o 
  -5   2  19      131.16      261.04    133.64 o 
  -4   2  19     1412.40     1534.15    177.76 o 
  -3   2  19    11364.65    10413.34    531.01 o 
  -2   2  19    20120.62    19804.74    816.85 o 
  -1   2  19     3167.36     3308.25    323.13 o 
   0   2  19       14.33      -67.34     91.54 o 
   1   2  19     1654.71     1445.22    118.86 o 
   2   2  19     9263.67     8374.23    693.18 o 
   3   2  19     6586.34     5789.58    278.09 o 
   4   2  19     5940.08     5682.06    260.35 o 
   5   2  19       41.15     -117.96    106.85 o 
   6   2  19     2614.73     2617.30    207.06 o 
   7   2  19     2479.96     2692.31    258.20 o 
   8   2  19     5787.93     5312.49    314.36 o 
   9   2  19     1049.78      897.10    187.84 o 
 -11   3  19      383.47      445.92    166.70 o 
 -10   3  19    10027.54    10145.39    688.14 o 
  -9   3  19      804.39      718.68    160.43 o 
  -8   3  19      372.50      394.80    142.37 o 
  -7   3  19      166.01      207.40    167.40 o 
  -6   3  19    18737.95    17435.29    708.86 o 
  -5   3  19      806.91      673.08    153.97 o 
  -4   3  19     4915.88     3925.65    533.38 o 
  -3   3  19     2561.64     1985.04    222.28 o 
  -2   3  19     6115.11     5519.37    309.36 o 
  -1   3  19     1216.48     1133.11    160.19 o 
   0   3  19     9919.05     8890.88    540.88 o 
   1   3  19     3858.76     3687.05    242.71 o 
   2   3  19       98.02      193.46    102.46 o 
   3   3  19      131.55       -9.13     84.66 o 
   4   3  19     9480.61     9456.49    498.04 o 
   5   3  19     1177.90     1090.90    230.27 o 
   6   3  19     2001.55     1791.04    177.83 o 
   7   3  19      523.68      416.84    142.46 o 
   8   3  19      921.46      954.84    176.28 o 
   9   3  19      604.59      617.60    177.00 o 
 -11   4  19      526.15      426.49    164.24 o 
 -10   4  19      220.56       48.42    140.45 o 
  -9   4  19      281.35      472.30    153.57 o 
  -8   4  19     9916.21     9741.85    457.84 o 
  -7   4  19     1592.13     1444.52    207.67 o 
  -6   4  19     4882.65     4259.92    426.87 o 
  -5   4  19     2127.89     2016.43    198.03 o 
  -4   4  19     7018.49     6471.02    347.58 o 
  -3   4  19      576.04      695.64    156.89 o 
  -2   4  19    11880.02    10484.51    482.80 o 
  -1   4  19     5615.69     6127.13    335.21 o 
   0   4  19        7.63       35.66    125.91 o 
   1   4  19        3.33       91.73    122.83 o 
   2   4  19    13860.81    14689.28    613.01 o 
   3   4  19     1782.95     2010.09    253.07 o 
   4   4  19     4252.71     4856.37    271.89 o 
   5   4  19      335.61      504.62    155.19 o 
   6   4  19     2465.30     2750.17    322.64 o 
   7   4  19      308.15      284.96    159.85 o 
   8   4  19     5004.73     5424.62    662.64 o 
 -10   5  19     4221.66     4635.56    448.10 o 
  -9   5  19      448.01      451.64    161.86 o 
  -8   5  19      324.85      437.63    157.93 o 
  -7   5  19     3516.91     3827.74    611.95 o 
  -6   5  19     5454.44     4917.84    433.89 o 
  -5   5  19     3610.63     3721.16    265.12 o 
  -4   5  19     6408.56     6080.17    340.94 o 
  -3   5  19      524.69      488.06    157.34 o 
  -2   5  19     1574.99     1597.82    279.25 o 
  -1   5  19     2861.34     3233.18    247.01 o 
   0   5  19     9780.01     9622.24    457.21 o 
   1   5  19      601.34      696.99    151.60 o 
   2   5  19      579.25      693.17    151.42 o 
   3   5  19     1068.65     1131.02    167.87 o 
   4   5  19     5796.66     6286.55    394.75 o 
   5   5  19     2066.99     2134.18    239.76 o 
   6   5  19     3355.99     3312.27    362.62 o 
   7   5  19       78.19      -53.27    215.27 o 
  -9   6  19     1400.53     1506.48    212.40 o 
  -8   6  19     5477.61     4754.62    312.97 o 
  -7   6  19     5353.53     5200.67    339.53 o 
  -6   6  19      216.43      198.18    235.34 o 
  -5   6  19      126.02      184.59    151.10 o 
  -4   6  19     4090.41     3783.51    274.50 o 
  -3   6  19     6643.04     6442.63    384.93 o 
  -2   6  19     1250.81     1505.02    194.05 o 
  -1   6  19     1974.88     2024.67    210.59 o 
   0   6  19      651.13      512.07    157.79 o 
   1   6  19     2586.34     2840.75    233.62 o 
   2   6  19     1992.62     2421.58    217.69 o 
   3   6  19     7284.41     7773.50    418.49 o 
   4   6  19      189.62      145.58    166.09 o 
   5   6  19       20.74      373.68    169.14 o 
   6   6  19     1319.67     1260.70    278.88 o 
  -7   7  19     1096.02     1055.18    219.30 o 
  -6   7  19        1.58       48.78    203.32 o 
  -5   7  19     8976.09     8463.96    443.18 o 
  -4   7  19      320.74      341.05    171.02 o 
  -3   7  19     1194.49     1249.28    196.06 o 
  -2   7  19        9.01       95.82    148.41 o 
  -1   7  19     6020.62     6213.02    361.31 o 
   0   7  19      420.90      388.15    167.79 o 
   1   7  19     4699.90     4669.41    306.78 o 
   2   7  19      332.74      283.97    154.05 o 
   3   7  19     1046.44      883.11    177.33 o 
   4   7  19       33.00      195.86    171.48 o 
  -4   8  19       52.27       10.25    162.66 o 
  -3   8  19     4870.83     4914.33    331.64 o 
  -2   8  19      395.40      318.38    173.55 o 
  -1   8  19      259.88      269.50    166.98 o 
   0   8  19      121.68       48.02    219.51 o 
   1   8  19     2666.10     2601.09    246.96 o 
   2   8  19       64.11      -36.19    155.13 o 
 -12   0  20    14298.68    13616.61   1001.11 o 
 -10   0  20    10476.72     9118.12    585.66 o 
  -8   0  20     4340.52     4253.52    345.42 o 
  -6   0  20    44443.53    48392.70   3804.78 o 
  -4   0  20     2299.19     2666.79    370.04 o 
  -2   0  20    24147.88    25073.13   1075.73 o 
   0   0  20    28143.29    30674.18   1615.49 o 
   2   0  20      169.13      227.93    114.94 o 
   4   0  20    21379.57    23686.30   1776.53 o 
   6   0  20     2350.50     1994.71    633.22 o 
   8   0  20     3711.06     3261.58    366.42 o 
 -12   1  20     1740.93     1625.67    173.51 o 
 -11   1  20       16.39     -107.40    137.79 o 
 -10   1  20     1490.96     1680.14    165.57 o 
  -9   1  20      154.58      295.46    118.84 o 
  -8   1  20     9330.54     9051.60    408.49 o 
  -7   1  20     1104.06      918.09    119.20 o 
  -6   1  20     1003.95      992.72    117.21 o 
  -5   1  20        8.26       32.85     89.75 o 
  -4   1  20     7611.46     7557.73    536.13 o 
  -3   1  20     2297.44     2546.28    168.44 o 
  -2   1  20     8383.75     8853.14    327.02 o 
  -1   1  20     2499.34     2909.25    158.66 o 
   0   1  20     2254.18     2474.66    139.49 o 
   1   1  20     5276.19     5484.63    220.67 o 
   2   1  20    11238.00    12326.00    522.63 o 
   3   1  20      944.24      884.73    108.66 o 
   4   1  20     1561.33     1590.61    132.47 o 
   5   1  20       16.88       -9.94    118.02 o 
   6   1  20     4215.32     3844.56    253.67 o 
   7   1  20     1765.30     1704.70    239.43 o 
   8   1  20     4047.47     3532.73    266.77 o 
   9   1  20      445.33      394.28    174.88 o 
 -12   2  20     2473.20     2099.99    611.34 o 
 -11   2  20    11883.52    12820.03   1370.60 o 
 -10   2  20     3505.06     3695.74    330.06 o 
  -9   2  20     1291.05     1118.49    247.08 o 
  -8   2  20      202.19       49.91    127.01 o 
  -7   2  20    16107.75    15133.74   1286.67 o 
  -6   2  20     7934.97     7624.70    600.92 o 
  -5   2  20     7075.01     6878.79    743.02 o 
  -4   2  20     1081.82     1047.78    125.04 o 
  -3   2  20     5583.26     5236.30    352.13 o 
  -2   2  20     5999.20     5855.32    404.73 o 
  -1   2  20    15798.29    15786.06    959.61 o 
   0   2  20     4313.43     4452.48    221.36 o 
   1   2  20      446.71      574.72     97.14 o 
   2   2  20      163.48      120.88     87.30 o 
   3   2  20     8118.92     7590.59    350.87 o 
   4   2  20     6453.02     6378.25    279.03 o 
   5   2  20     4768.47     4636.56    266.89 o 
   6   2  20      892.69      970.75    161.91 o 
   7   2  20      180.64      276.94    147.45 o 
   8   2  20      679.44      647.10    172.67 o 
   9   2  20     3632.26     3306.65    266.55 o 
 -11   3  20      149.59      122.85    230.96 o 
 -10   3  20     1398.74     1451.70    195.68 o 
  -9   3  20     5325.29     5206.29    347.52 o 
  -8   3  20     1552.76     1695.90    189.58 o 
  -7   3  20     5021.67     5152.41    386.12 o 
  -6   3  20      761.02      883.49    161.20 o 
  -5   3  20       78.42       10.44    126.79 o 
  -4   3  20     1496.43     1675.50    187.38 o 
  -3   3  20     8811.21     6473.61   1073.26 o 
  -2   3  20     1115.78      559.64    150.03 o 
  -1   3  20     1429.20     1156.39    238.28 o 
   0   3  20     1611.47     1380.40    239.25 o 
   1   3  20     6942.37     6365.09    456.39 o 
   2   3  20     1181.39     1062.78    160.20 o 
   3   3  20     7251.17     7060.66    528.37 o 
   4   3  20      216.58      167.39    115.86 o 
   5   3  20      799.25      931.78    162.04 o 
   6   3  20      656.31      670.72    148.36 o 
   7   3  20     6062.11     6147.42    466.26 o 
   8   3  20       53.84     -232.47    143.31 o 
 -10   4  20     1159.51     1436.20    201.60 o 
  -9   4  20      710.84      780.44    199.52 o 
  -8   4  20      318.73      134.16    240.83 o 
  -7   4  20     7086.16     6855.00    408.52 o 
  -6   4  20     2576.68     2565.18    317.42 o 
  -5   4  20    12901.22    10897.52    815.23 o 
  -4   4  20        1.05     -164.92    131.34 o 
  -3   4  20      826.69      609.21    163.19 o 
  -2   4  20     1883.51     1839.15    202.17 o 
  -1   4  20    17154.87    16840.87    697.67 o 
   0   4  20     1094.45     1178.34    175.32 o 
   1   4  20     2436.12     2695.90    222.68 o 
   2   4  20      743.77      914.00    158.42 o 
   3   4  20     5142.83     4988.87    294.14 o 
   4   4  20      403.84      468.91    202.39 o 
   5   4  20     6459.86     6702.53    485.51 o 
   6   4  20       61.31      -15.70    142.20 o 
   7   4  20      193.11      312.97    171.15 o 
   8   4  20      432.87      286.33    168.07 o 
 -10   5  20      387.71      539.12    181.45 o 
  -9   5  20     6551.61     6427.16    373.29 o 
  -8   5  20     1212.13     1375.38    199.00 o 
  -7   5  20     1813.61     1858.10    284.26 o 
  -6   5  20      592.05      611.57    240.44 o 
  -5   5  20     5426.46     4818.01    307.08 o 
  -4   5  20     1163.77     1095.31    186.22 o 
  -3   5  20     9106.25     8457.38    673.76 o 
  -2   5  20     1749.39     1761.48    199.70 o 
  -1   5  20      917.53      869.33    165.93 o 
   0   5  20       47.82       41.49    135.46 o 
   1   5  20     6884.85     6868.47    366.66 o 
   2   5  20     2410.27     2487.66    222.16 o 
   3   5  20     3141.68     3328.25    246.80 o 
   4   5  20      920.83     1033.30    197.31 o 
   5   5  20     1353.49     1324.18    271.71 o 
   6   5  20      696.73      733.06    361.06 o 
   7   5  20     3124.36     3894.18    398.21 o 
  -8   6  20      263.88      260.76    168.26 o 
  -7   6  20      760.12     1196.39    201.47 o 
  -6   6  20     6320.77     5487.76    652.61 o 
  -5   6  20      902.00      919.67    189.82 o 
  -4   6  20     1358.58     1364.88    201.56 o 
  -3   6  20      276.16      519.83    213.23 o 
  -2   6  20     4005.04     3952.37    283.45 o 
  -1   6  20     1379.78     1497.41    200.64 o 
   0   6  20     5418.03     5882.17    340.86 o 
   1   6  20     2154.45     2340.72    226.18 o 
   2   6  20        7.08      341.50    152.94 o 
   3   6  20      273.43      350.03    159.30 o 
   4   6  20     4287.01     4766.72    348.94 o 
   5   6  20     2656.28     2603.61    346.01 o 
   6   6  20     1343.73     1562.11    302.25 o 
  -6   7  20        1.18     -217.01    192.40 o 
  -5   7  20      787.35      939.87    221.09 o 
  -4   7  20     7011.20     7201.79    538.91 o 
  -3   7  20     1247.56     1204.77    206.17 o 
  -2   7  20     2651.83     2559.17    247.97 o 
  -1   7  20       41.33     -162.57    148.90 o 
   0   7  20     3387.75     2960.39    256.40 o 
   1   7  20      521.99      896.75    187.26 o 
   2   7  20     6540.38     6879.19    381.17 o 
   3   7  20       22.90     -163.69    159.34 o 
   4   7  20       78.43      422.01    184.76 o 
  -3   8  20        6.01     -125.42    249.12 o 
  -2   8  20     1138.01     1215.55    225.35 o 
  -1   8  20      556.76      591.20    185.43 o 
   0   8  20     3505.71     3187.49    270.38 o 
 -11   0  21     3639.85     3217.09    525.18 o 
  -9   0  21     5733.07     5368.12    821.95 o 
  -7   0  21       60.62      402.09    196.94 o 
  -5   0  21     6918.30     7287.98    491.16 o 
  -3   0  21     8244.10     7818.56    410.02 o 
  -1   0  21      375.92      271.08    114.03 o 
   1   0  21     8219.01     9216.55    450.92 o 
   3   0  21     8695.33     8577.13    553.02 o 
   5   0  21     2598.45     2893.42    906.75 o 
   7   0  21     5644.63     4798.53    426.21 o 
   9   0  21       76.82       10.21    237.05 o 
 -12   1  21     2673.58     2731.31    270.02 o 
 -11   1  21    12655.74    11340.87    758.74 o 
 -10   1  21     2986.93     2705.57    338.45 o 
  -9   1  21      859.98      922.59    145.91 o 
  -8   1  21     1206.24     1198.82    143.22 o 
  -7   1  21    15385.08    15978.05    950.36 o 
  -6   1  21     6511.68     6942.62    501.70 o 
  -5   1  21    13345.42    13926.91    610.63 o 
  -4   1  21       18.30       11.34     97.39 o 
  -3   1  21     5252.43     5853.18    268.26 o 
  -2   1  21     3544.18     3916.60    236.34 o 
  -1   1  21    24694.10    27185.53    819.70 o 
   0   1  21     4859.03     5401.79    245.14 o 
   1   1  21      386.90      641.35    100.02 o 
   2   1  21      692.29      913.11    115.48 o 
   3   1  21    10458.00    10380.69    429.36 o 
   4   1  21     5305.29     5472.02    284.07 o 
   5   1  21     3729.40     3473.98    234.28 o 
   6   1  21       64.77      194.47    140.95 o 
   7   1  21     1592.85     1854.19    207.37 o 
   8   1  21     1376.29     1201.55    202.53 o 
   9   1  21     6103.96     5692.85    474.37 o 
 -11   2  21      448.94      384.64    361.06 o 
 -10   2  21     1164.34     1117.43    252.42 o 
  -9   2  21     5365.17     5957.87    657.74 o 
  -8   2  21     1472.11     1397.89    196.61 o 
  -7   2  21      968.77      782.73    158.19 o 
  -6   2  21      900.12     1047.39    210.89 o 
  -5   2  21     6641.18     6285.05    638.79 o 
  -4   2  21     5982.24     5403.59    377.43 o 
  -3   2  21     6471.42     5746.86    322.41 o 
  -2   2  21      346.91      373.78    168.70 o 
  -1   2  21      705.17      833.81    128.51 o 
   0   2  21     2546.94     2429.71    188.38 o 
   1   2  21     4945.67     4791.92    228.34 o 
   2   2  21     4456.16     4299.41    197.25 o 
   3   2  21      979.79      885.29    111.87 o 
   4   2  21      328.75      157.00    103.98 o 
   5   2  21     1891.99     1879.97    181.69 o 
   6   2  21      753.75      697.95    159.25 o 
   7   2  21     1446.69     1496.96    192.99 o 
   8   2  21     1417.09     1328.28    241.62 o 
 -11   3  21       17.33       12.33    155.79 o 
 -10   3  21     6586.06     6550.21    363.47 o 
  -9   3  21      395.48      479.63    160.73 o 
  -8   3  21     3342.67     3551.91    347.43 o 
  -7   3  21      238.72      205.80    139.39 o 
  -6   3  21    10754.67    10555.40    643.55 o 
  -5   3  21     1063.89     1162.88    304.00 o 
  -4   3  21      675.84      737.89    269.26 o 
  -3   3  21       17.89       41.85    127.03 o 
  -2   3  21    17411.60     9711.75    709.54 o 
  -1   3  21      515.51      328.24    135.87 o 
   0   3  21     8893.43     7426.49   1353.30 o 
   1   3  21       55.49      140.78    139.37 o 
   2   3  21     4092.86     3785.87    495.87 o 
   3   3  21      469.97      221.12    127.98 o 
   4   3  21    13150.03    13609.45    635.75 o 
   5   3  21      551.51      993.40    235.20 o 
   6   3  21       22.97      141.25    153.62 o 
   7   3  21       28.52       57.77    259.74 o 
   8   3  21     8065.43     7867.49    467.23 o 
 -10   4  21     6931.95     6922.01    423.13 o 
  -9   4  21      161.40      166.19    155.97 o 
  -8   4  21     6937.47     7002.48    381.80 o 
  -7   4  21      106.54      211.55    141.58 o 
  -6   4  21     3351.44     2931.27    331.12 o 
  -5   4  21      146.23      -58.00    138.61 o 
  -4   4  21    11116.16     9420.47    867.43 o 
  -3   4  21       17.08       -7.68    195.43 o 
  -2   4  21      949.57      862.60    168.04 o 
  -1   4  21      143.97      194.01    140.33 o 
   0   4  21     8334.48     8267.54    657.35 o 
   1   4  21      201.80      147.13    134.80 o 
   2   4  21     7187.25     7222.90    416.12 o 
   3   4  21      120.21      212.84    137.70 o 
   4   4  21      119.12      279.08    193.38 o 
   5   4  21      691.68      856.57    230.98 o 
   6   4  21     7862.90     8783.76    601.43 o 
   7   4  21      170.28      178.31    257.76 o 
  -9   5  21      447.79      347.63    172.81 o 
  -8   5  21     1108.67     1353.50    200.00 o 
  -7   5  21     4169.52     3945.56    452.84 o 
  -6   5  21     4953.34     3896.97    375.69 o 
  -5   5  21     3192.70     3589.16    276.73 o 
  -4   5  21      200.42       36.38    151.19 o 
  -3   5  21     1258.04     1382.17    225.83 o 
  -2   5  21     7548.06     6526.06    366.74 o 
  -1   5  21     5946.20     5377.64    328.51 o 
   0   5  21     2505.97     2416.76    224.79 o 
   1   5  21      358.95      273.22    150.59 o 
   2   5  21      547.52      644.43    157.79 o 
   3   5  21     3877.72     4147.75    280.95 o 
   4   5  21     2435.72     2398.76    257.53 o 
   5   5  21     1617.62     1289.30    273.00 o 
   6   5  21      342.13     -191.47    281.73 o 
  -8   6  21     3749.70     3516.34    611.16 o 
  -7   6  21      264.96      300.76    178.30 o 
  -6   6  21      321.38       65.86    162.72 o 
  -5   6  21     3645.97     3334.34    278.63 o 
  -4   6  21     6419.90     5659.59    559.04 o 
  -3   6  21     4896.12     4734.95    380.64 o 
  -2   6  21     1138.53     1002.78    207.36 o 
  -1   6  21      339.32      344.46    158.11 o 
   0   6  21     1906.30     2495.55    238.49 o 
   1   6  21     4268.10     4328.54    296.89 o 
   2   6  21     3354.52     3614.39    269.42 o 
   3   6  21      531.02      398.67    182.98 o 
   4   6  21      115.40       25.35    195.18 o 
   5   6  21     1069.27     1264.04    275.20 o 
  -6   7  21       85.31       59.91    171.67 o 
  -5   7  21     1803.22     1788.34    427.02 o 
  -4   7  21      271.63      332.14    176.45 o 
  -3   7  21     1462.30     1340.84    213.04 o 
  -2   7  21      137.09      190.09    161.59 o 
  -1   7  21     6204.05     6482.16    382.16 o 
   0   7  21      245.87      390.08    187.22 o 
   1   7  21      319.10      241.32    161.58 o 
   2   7  21        3.45       54.56    152.50 o 
   3   7  21     2176.16     2403.64    272.10 o 
 -10   0  22     2090.25     1951.52    321.40 o 
  -8   0  22     6197.27     6381.49    562.10 o 
  -6   0  22    17036.03    19709.54   2973.26 o 
  -4   0  22      261.32      245.53    134.31 o 
  -2   0  22    28696.05    30869.47   1301.84 o 
   0   0  22     7583.44     8981.00    555.99 o 
   2   0  22     3220.57     3258.01    339.83 o 
   4   0  22    17599.34    17907.33    968.53 o 
   6   0  22      238.99       69.07    248.91 o 
   8   0  22     5777.05     5220.29    789.13 o 
 -11   1  22     1104.22     1272.49    225.79 o 
 -10   1  22     9917.38     8554.68    676.61 o 
  -9   1  22      635.38      523.50    148.84 o 
  -8   1  22     1926.37     1872.25    174.93 o 
  -7   1  22      662.38      762.56    137.08 o 
  -6   1  22     6573.08     6555.02    292.97 o 
  -5   1  22     2654.31     2843.03    268.99 o 
  -4   1  22     9004.33     9048.98    368.52 o 
  -3   1  22       14.05       85.54    102.92 o 
  -2   1  22        2.34      104.63     89.90 o 
  -1   1  22     1205.78     1553.97    162.74 o 
   0   1  22     9119.21     9835.65    377.72 o 
   1   1  22      143.49      137.88     87.44 o 
   2   1  22      703.93      620.85    108.96 o 
   3   1  22        0.00       84.14     88.16 o 
   4   1  22     1807.17     1977.86    230.57 o 
   5   1  22      643.22      707.59    145.81 o 
   6   1  22     3316.87     3359.67    356.11 o 
   7   1  22       26.26     -264.77    132.39 o 
   8   1  22      203.39      442.36    172.92 o 
 -11   2  22     4457.93     4477.25    477.31 o 
 -10   2  22      379.07      566.84    198.42 o 
  -9   2  22       74.66      -73.97    149.18 o 
  -8   2  22     2339.11     2447.69    257.81 o 
  -7   2  22    10013.50     9393.33    924.24 o 
  -6   2  22     6050.97     5693.31    518.38 o 
  -5   2  22     4195.98     4021.89    265.54 o 
  -4   2  22      820.98      892.40    163.00 o 
  -3   2  22     4855.73     4796.22    309.13 o 
  -2   2  22     6801.94     7175.93    367.45 o 
  -1   2  22    15676.18    16182.34    665.78 o 
   0   2  22      757.70      870.61    148.08 o 
   1   2  22        2.88      210.63    101.16 o 
   2   2  22     3082.79     3324.04    190.37 o 
   3   2  22    16971.02    16721.58    550.38 o 
   4   2  22     5704.41     5757.28    404.87 o 
   5   2  22     1916.35     1878.34    187.30 o 
   6   2  22       66.17      -56.84    135.30 o 
   7   2  22     2543.82     2697.31    231.09 o 
   8   2  22     2314.91     2172.63    299.42 o 
 -10   3  22      263.88      188.21    206.48 o 
  -9   3  22     5772.34     5896.60    425.80 o 
  -8   3  22      775.34      688.19    203.25 o 
  -7   3  22     1836.77     1571.23    210.37 o 
  -6   3  22      647.13      534.93    277.94 o 
  -5   3  22     9599.81     8306.86    831.85 o 
  -4   3  22     1256.88      974.85    257.81 o 
  -3   3  22     2170.15     1993.56    348.61 o 
  -2   3  22      293.59      328.25    137.14 o 
  -1   3  22     4891.45     4347.09    484.43 o 
   0   3  22     2253.67     2253.20    372.50 o 
   1   3  22     7030.80     5948.71    857.91 o 
   2   3  22     1809.09     1517.12    227.41 o 
   3   3  22       13.15     -194.13    136.38 o 
   4   3  22      610.35      420.88    151.89 o 
   5   3  22     5591.62     5444.33    351.52 o 
   6   3  22     1085.23     1374.14    247.17 o 
   7   3  22     2712.61     2531.93    260.61 o 
 -10   4  22      935.53     1318.17    205.37 o 
  -9   4  22      195.38      151.50    163.60 o 
  -8   4  22      301.26      429.49    167.84 o 
  -7   4  22    15042.20    14244.88    625.19 o 
  -6   4  22      803.54     1032.10    187.33 o 
  -5   4  22     1136.93      861.09    180.94 o 
  -4   4  22      589.55      424.26    195.03 o 
  -3   4  22     7827.53     6769.72    936.08 o 
  -2   4  22      688.58      725.43    170.12 o 
  -1   4  22    11701.55    10958.34   1147.13 o 
   0   4  22      532.38      499.66    166.21 o 
   1   4  22      372.46      395.31    152.79 o 
   2   4  22      113.30      155.00    136.27 o 
   3   4  22     8449.61     7842.76    654.00 o 
   4   4  22     1000.92      994.16    197.67 o 
   5   4  22     2054.45     1780.61    275.61 o 
   6   4  22       78.67       94.84    212.09 o 
   7   4  22     2536.93     2209.89    324.87 o 
  -9   5  22     6053.44     6303.27    380.38 o 
  -8   5  22      354.21      256.32    169.22 o 
  -7   5  22      113.59      164.97    182.79 o 
  -6   5  22     2499.60     2261.82    263.73 o 
  -5   5  22     6113.55     5396.22    579.03 o 
  -4   5  22     2509.37     1885.50    316.63 o 
  -3   5  22     5802.95     5119.96    331.39 o 
  -2   5  22        8.48       29.92    149.30 o 
  -1   5  22     1859.91     2070.46    261.36 o 
   0   5  22     1323.16     1406.70    208.46 o 
   1   5  22     7325.41     7504.40    397.85 o 
   2   5  22      250.27      331.48    160.05 o 
   3   5  22       21.36      219.12    166.41 o 
   4   5  22      527.76      767.15    193.95 o 
   5   5  22     3883.62     4027.17    558.00 o 
   6   5  22      509.06      982.30    296.78 o 
  -7   6  22     1212.47     1480.09    226.07 o 
  -6   6  22     6359.24     6007.94    416.52 o 
  -5   6  22        9.68       40.87    171.24 o 
  -4   6  22       24.04      176.18    172.87 o 
  -3   6  22     1679.14     2152.08    239.05 o 
  -2   6  22     6307.75     6178.63    370.50 o 
  -1   6  22      168.14       33.63    157.65 o 
   0   6  22     2727.22     2785.48    252.43 o 
   1   6  22      126.62      117.01    151.23 o 
   2   6  22     1753.13     1763.49    215.80 o 
   3   6  22      869.39     1097.77    309.89 o 
   4   6  22     3339.72     3297.70    305.23 o 
  -5   7  22       52.75        4.61    181.29 o 
  -4   7  22     6005.94     5532.06    368.13 o 
  -3   7  22      569.14      254.36    179.77 o 
  -2   7  22       42.21      193.08    174.62 o 
  -1   7  22      209.30      220.70    174.07 o 
   0   7  22     5397.09     5727.68    380.20 o 
   1   7  22      224.64      234.45    165.16 o 
   2   7  22     2039.44     2080.78    235.61 o 
 -11   0  23    11598.98    10812.97   1092.75 o 
  -9   0  23     8581.96     8438.36    692.03 o 
  -7   0  23     4347.51     4515.65    374.82 o 
  -5   0  23    14019.50    16592.52   1498.94 o 
  -3   0  23       33.92      190.40    125.75 o 
  -1   0  23    12511.15    14489.34    661.99 o 
   1   0  23     2730.81     3366.33    303.85 o 
   3   0  23     1578.07     1900.30    320.59 o 
   5   0  23     8052.23     8511.27    582.62 o 
   7   0  23      706.59      -44.82    433.54 o 
 -11   1  23     2507.47     2490.56    266.14 o 
 -10   1  23      135.50       87.78    166.15 o 
  -9   1  23     1468.39     1594.98    255.66 o 
  -8   1  23     1436.35     1673.01    309.23 o 
  -7   1  23     9089.48     9062.54    512.85 o 
  -6   1  23     1607.20     1858.96    224.25 o 
  -5   1  23     1245.27     1285.99    202.10 o 
  -4   1  23       30.80      -45.19    100.55 o 
  -3   1  23     5947.87     6705.01    468.91 o 
  -2   1  23     1391.69     1621.66    142.54 o 
  -1   1  23    10840.90    11461.71    449.05 o 
   0   1  23       74.56      251.43     85.80 o 
   1   1  23     3608.33     4051.35    186.06 o 
   2   1  23      770.19      982.29    108.68 o 
   3   1  23     7830.69     8334.25    307.64 o 
   4   1  23     2490.36     3016.40    210.49 o 
   5   1  23      239.46      142.01    127.06 o 
   6   1  23      297.78      199.71    143.95 o 
   7   1  23     3551.78     3727.03    271.58 o 
   8   1  23     1254.53     1250.50    202.90 o 
 -10   2  23     7176.29     7742.90    949.83 o 
  -9   2  23     1711.20     1485.81    225.03 o 
  -8   2  23       11.55      -47.43    157.41 o 
  -7   2  23      941.54     1085.23    171.28 o 
  -6   2  23    13352.85    14281.72    686.96 o 
  -5   2  23    10161.83     9595.81    630.50 o 
  -4   2  23     4950.45     5028.27    306.02 o 
  -3   2  23      650.38      646.97    151.18 o 
  -2   2  23     4127.53     4358.59    272.93 o 
  -1   2  23     4845.82     5302.94    301.28 o 
   0   2  23    12660.11    12965.87    556.75 o 
   1   2  23     5267.01     5634.53    357.65 o 
   2   2  23      256.68      374.78    112.05 o 
   3   2  23       52.21       68.03     94.37 o 
   4   2  23     4635.18     4737.81    263.56 o 
   5   2  23     4180.07     4098.09    310.53 o 
   6   2  23     2965.01     3264.85    243.72 o 
   7   2  23      406.09      393.37    178.85 o 
 -10   3  23        4.70      -26.87    175.61 o 
  -9   3  23      667.06      563.97    172.03 o 
  -8   3  23     5071.56     4628.71    461.31 o 
  -7   3  23      967.87      733.72    173.80 o 
  -6   3  23     5090.15     4869.41    311.74 o 
  -5   3  23      689.18      606.86    167.68 o 
  -4   3  23     1342.53      994.53    181.20 o 
  -3   3  23     1333.21     1078.19    176.08 o 
  -2   3  23    10489.05    10253.71    815.67 o 
  -1   3  23      234.35       11.62    166.21 o 
   0   3  23      888.98      683.84    182.00 o 
   1   3  23      369.43      340.93    139.06 o 
   2   3  23     7806.60     7396.14    457.58 o 
   3   3  23      679.42      647.81    196.22 o 
   4   3  23     5021.10     5280.84    403.24 o 
   5   3  23       26.64      141.03    240.71 o 
   6   3  23      625.30      792.46    250.28 o 
   7   3  23      209.66      275.19    195.10 o 
  -9   4  23       73.39       55.13    162.18 o 
  -8   4  23     1551.36     1185.07    204.82 o 
  -7   4  23     1058.38      949.15    192.24 o 
  -6   4  23     9452.54     8939.90    456.61 o 
  -5   4  23      720.87      435.08    170.18 o 
  -4   4  23     6772.28     5826.61    540.09 o 
  -3   4  23      645.36      425.04    161.49 o 
  -2   4  23      780.42      475.16    159.36 o 
  -1   4  23      715.98      984.95    178.59 o 
   0   4  23     9492.08     8274.68    848.44 o 
   1   4  23       19.39      -76.69    138.97 o 
   2   4  23     2258.55     2121.59    275.29 o 
   3   4  23       78.42      107.75    149.67 o 
   4   4  23     4278.77     4658.25    616.81 o 
   6   4  23     4859.41     4711.11    416.80 o 
  -8   5  23     6090.35     5273.04    348.96 o 
  -7   5  23     1873.38     1443.63    223.16 o 
  -6   5  23     1295.38     1337.63    298.87 o 
  -5   5  23     2151.37     1672.92    223.23 o 
  -4   5  23     2494.28     2088.45    233.38 o 
  -3   5  23      911.88      791.24    190.35 o 
  -2   5  23     6590.20     6049.14    685.38 o 
  -1   5  23     1661.44     1688.35    214.03 o 
   0   5  23      337.46       91.19    145.14 o 
   1   5  23       84.58       31.15    146.24 o 
   2   5  23     4954.30     4764.84    409.81 o 
   3   5  23     2314.29     2024.06    246.68 o 
   4   5  23     1295.81     1115.06    254.52 o 
   5   5  23      350.44      342.10    221.15 o 
  -6   6  23      293.46       70.61    181.30 o 
  -5   6  23     4941.16     4804.65    360.46 o 
  -4   6  23     2083.26     1670.15    237.16 o 
  -3   6  23     1026.99     1025.96    205.48 o 
  -2   6  23       63.01      -59.48    159.43 o 
  -1   6  23     2234.19     2423.01    245.99 o 
   0   6  23     1460.29     1839.79    228.90 o 
   1   6  23     3785.22     3900.12    395.20 o 
   2   6  23      854.26     1002.33    193.79 o 
   3   6  23      406.14      565.46    197.98 o 
  -3   7  23     4653.13     4667.93    341.69 o 
  -2   7  23      347.59      363.85    188.82 o 
  -1   7  23     1139.57     1190.01    269.53 o 
   0   7  23      811.66      761.05    201.13 o 
 -10   0  24      293.85      296.27    303.62 o 
  -8   0  24     4804.33     5218.24    422.20 o 
  -6   0  24      818.69      738.53    265.32 o 
  -4   0  24     6713.74     6247.35    454.78 o 
  -2   0  24     7726.47     8430.26    436.93 o 
   0   0  24      813.20      933.76    158.20 o 
   2   0  24    10143.19    10590.87    603.90 o 
   4   0  24      792.35      877.43    201.32 o 
   6   0  24      746.67      207.44    433.54 o 
 -10   1  24    11520.97    10456.28    999.14 o 
  -9   1  24     2283.01     1845.73    273.03 o 
  -8   1  24        5.00      -80.72    152.54 o 
  -7   1  24     2087.96     2682.93    264.53 o 
  -6   1  24    12536.83    13406.88    688.44 o 
  -5   1  24     5231.12     5897.41    319.01 o 
  -4   1  24     3880.07     4345.11    250.40 o 
  -3   1  24      180.54      259.25    117.01 o 
  -2   1  24     4215.84     4670.94    245.81 o 
  -1   1  24     4470.90     5019.63    239.05 o 
   0   1  24    14971.43    16063.51    564.31 o 
   1   1  24      886.96      873.63    116.00 o 
   2   1  24        6.19       18.66     84.01 o 
   3   1  24      495.60      663.03    105.72 o 
   4   1  24     8681.81     9369.41    413.95 o 
   5   1  24     1128.41     1316.50    172.33 o 
   6   1  24     2021.12     1798.01    198.87 o 
   7   1  24        1.85      -32.51    146.45 o 
 -10   2  24     1257.07     1375.96    231.89 o 
  -9   2  24     1398.87     1196.91    220.18 o 
  -8   2  24     5144.23     5263.82    585.78 o 
  -7   2  24     1843.60     2015.92    208.24 o 
  -6   2  24      166.26      309.04    150.34 o 
  -5   2  24      250.42      309.14    147.53 o 
  -4   2  24     2999.30     2955.97    247.54 o 
  -3   2  24     4562.40     4782.19    291.55 o 
  -2   2  24     2567.45     2561.18    264.01 o 
  -1   2  24     1396.44     1578.93    178.83 o 
   0   2  24      324.72      583.72    139.12 o 
   1   2  24     2323.58     2472.50    202.75 o 
   2   2  24     1990.94     2107.65    191.36 o 
   3   2  24     6171.90     5841.90    310.34 o 
   4   2  24     1344.81     1769.67    200.47 o 
   5   2  24       19.15       90.28    148.73 o 
   6   2  24     1935.00     1804.69    231.88 o 
   7   2  24     3222.22     2960.18    283.57 o 
  -9   3  24     3910.72     3977.98    701.01 o 
  -8   3  24       21.17      161.36    161.47 o 
  -7   3  24     5592.91     5455.33    606.42 o 
  -6   3  24       21.25      -42.81    151.71 o 
  -5   3  24    14859.43    13935.75   1029.10 o 
  -4   3  24      479.49      267.02    151.39 o 
  -3   3  24        7.15      -31.36    133.75 o 
  -2   3  24      246.14      137.45    138.12 o 
  -1   3  24    14696.92    14557.16    634.06 o 
   0   3  24      369.76      702.92    152.12 o 
   1   3  24     5346.22     5538.62    373.49 o 
   2   3  24        5.08     -108.18    123.51 o 
   3   3  24     2723.25     3064.28    261.80 o 
   4   3  24       24.35     -382.94    191.47 o 
   5   3  24     5995.30     5615.30    441.95 o 
   6   3  24       60.05      223.01    210.16 o 
  -9   4  24     4567.28     4628.35    443.76 o 
  -8   4  24       85.43      -18.86    159.79 o 
  -7   4  24     5839.45     5801.94    659.83 o 
  -6   4  24       31.26     -202.36    151.43 o 
  -5   4  24     1734.15     1488.10    211.79 o 
  -4   4  24      636.35      131.21    278.73 o 
  -3   4  24    11171.29     9593.11   1259.03 o 
  -2   4  24       12.54      -17.40    141.95 o 
  -1   4  24      639.90      560.54    162.87 o 
   0   4  24      235.94       65.96    138.67 o 
   1   4  24     2974.68     2596.03    412.18 o 
   2   4  24       61.65      -82.23    135.89 o 
   3   4  24     5244.57     4790.83    501.27 o 
   4   4  24       30.33       97.62    179.10 o 
   5   4  24       90.99      437.65    292.68 o 
  -7   5  24      744.12      409.96    198.98 o 
  -6   5  24     1801.26     1521.00    227.84 o 
  -5   5  24     1224.42      659.01    197.77 o 
  -4   5  24     3588.22     3148.07    381.71 o 
  -3   5  24      158.08      134.57    195.03 o 
  -2   5  24     2211.89     2271.68    242.12 o 
  -1   5  24     3873.32     3792.40    385.33 o 
   0   5  24     4112.44     3728.63    281.40 o 
   1   5  24     1459.07     1907.36    220.38 o 
   2   5  24        1.66     -147.79    139.17 o 
   3   5  24      741.09      668.84    198.24 o 
   4   5  24     1369.68     1865.10    287.59 o 
  -6   6  24       24.26     -307.44    162.23 o 
  -5   6  24     1093.42      950.11    303.49 o 
  -4   6  24     2676.58     2438.57    262.66 o 
  -3   6  24     2907.21     2941.58    278.89 o 
  -2   6  24     1397.37     1461.33    224.43 o 
  -1   6  24      112.55     -120.54    149.47 o 
   0   6  24      289.39      255.54    172.25 o 
   1   6  24     2773.85     2712.68    300.45 o 
   2   6  24     3207.57     3481.36    316.80 o 
  -9   0  25     3150.65     2966.49    318.90 o 
  -7   0  25     8636.01     9537.94    795.97 o 
  -5   0  25    15765.47    16020.57   1214.47 o 
  -3   0  25      947.21     1090.34    207.80 o 
  -1   0  25    19480.18    21451.91    938.22 o 
   1   0  25     3050.75     3680.16    292.44 o 
   3   0  25    10236.86    11305.75    554.42 o 
   5   0  25     7437.06     7492.37    522.05 o 
 -10   1  25     1548.74     1544.38    285.86 o 
  -9   1  25     4507.38     4452.12    508.46 o 
  -8   1  25      541.36      559.31    187.51 o 
  -7   1  25      514.73      491.33    207.84 o 
  -6   1  25      391.32      557.13    183.98 o 
  -5   1  25     4044.29     4899.72    359.34 o 
  -4   1  25     1490.22     1797.33    225.36 o 
  -3   1  25     4558.42     4805.86    285.79 o 
  -2   1  25      388.39      692.74    113.84 o 
  -1   1  25        1.52      111.64     92.84 o 
   0   1  25      451.37      692.20    111.40 o 
   1   1  25     4263.07     4553.79    225.48 o 
   2   1  25      666.08      602.80    140.55 o 
   3   1  25     1413.41     1512.60    188.19 o 
   4   1  25       51.25      136.95    122.09 o 
   5   1  25     1461.91     1520.44    179.47 o 
   6   1  25      262.51      600.00    159.73 o 
  -9   2  25      239.97      276.26    182.73 o 
  -8   2  25       24.51      -60.45    222.49 o 
  -7   2  25     4482.99     5000.76    367.96 o 
  -6   2  25    11280.05    11762.27    807.38 o 
  -5   2  25     2274.32     2369.88    224.61 o 
  -4   2  25     2907.27     3141.14    248.79 o 
  -3   2  25      441.73      280.30    141.50 o 
  -2   2  25     6676.94     7032.74    365.88 o 
  -1   2  25     6481.33     7316.24    373.53 o 
   0   2  25     8683.49     9339.88    436.38 o 
   1   2  25      293.40      466.49    128.34 o 
   2   2  25       22.01      -33.18    112.75 o 
   3   2  25     1352.80     1269.32    227.03 o 
   4   2  25     8322.31     8908.83    817.85 o 
   5   2  25     2685.28     3448.05    346.19 o 
   6   2  25     1045.15     1335.91    263.95 o 
  -9   3  25     1723.42     1638.23    264.28 o 
  -8   3  25     5376.76     5182.96    390.58 o 
  -7   3  25      586.86      298.48    167.28 o 
  -6   3  25      409.45      328.17    193.44 o 
  -5   3  25      407.98      406.46    165.58 o 
  -4   3  25     7375.29     6936.06    521.14 o 
  -3   3  25     1737.97     1778.86    209.89 o 
  -2   3  25     2780.91     2758.37    238.07 o 
  -1   3  25        0.35       39.45    132.76 o 
   0   3  25     2123.73     2339.49    213.86 o 
   1   3  25     2266.27     1977.79    202.22 o 
   2   3  25     2050.09     1874.11    196.33 o 
   3   3  25       83.41       17.29    144.62 o 
   4   3  25        7.15      -51.97    246.18 o 
   5   3  25      347.58      236.23    201.78 o 
  -8   4  25      743.23      239.47    187.22 o 
  -7   4  25      365.07      106.94    172.00 o 
  -6   4  25    10568.60    10564.23   1078.48 o 
  -5   4  25      417.78      364.57    214.95 o 
  -4   4  25     1453.33     1490.46    485.61 o 
  -3   4  25       72.31       31.47    149.31 o 
  -2   4  25     6271.14     6106.15   1010.31 o 
  -1   4  25     1018.60      746.91    172.40 o 
   0   4  25     6716.71     6604.70    936.87 o 
   1   4  25      236.79      157.46    144.52 o 
   2   4  25      214.15      127.02    188.32 o 
   3   4  25      918.57      531.83    179.71 o 
   4   4  25     7415.34     6545.52    487.40 o 
   5   4  25      135.89      345.62    210.79 o 
  -7   5  25       12.43       62.83    178.56 o 
  -6   5  25      542.44      226.66    182.75 o 
  -5   5  25      446.95      181.50    178.34 o 
  -4   5  25     4571.54     3461.05    442.84 o 
  -3   5  25      836.19      445.86    180.33 o 
  -2   5  25     1828.84     1766.61    281.78 o 
  -1   5  25        3.16      163.94    176.08 o 
   0   5  25     3171.40     3097.78    508.90 o 
   1   5  25      808.75      716.15    184.90 o 
   2   5  25     4580.20     4296.49    355.72 o 
   3   5  25       60.28      -18.32    159.04 o 
  -4   6  25      124.65       59.26    179.86 o 
  -3   6  25      287.92      230.45    179.06 o 
  -2   6  25      854.93      969.32    294.52 o 
  -1   6  25     5509.67     5969.34    696.83 o 
   0   6  25      570.63      353.15    184.46 o 
   1   6  25      456.86      281.15    175.96 o 
  -8   0  26     2169.92     1875.41    462.26 o 
  -6   0  26     5042.59     5050.69    433.49 o 
  -4   0  26    13586.70    13936.29   1055.82 o 
  -2   0  26       74.20      168.10    159.39 o 
   0   0  26    11873.05    12399.02    715.28 o 
   2   0  26     2889.87     3329.48    249.01 o 
   4   0  26      595.77      771.36    202.51 o 
   6   0  26     4681.88     5474.62    484.15 o 
  -9   1  26        6.93      120.76    302.47 o 
  -8   1  26     1722.45     2157.97    279.85 o 
  -7   1  26     1352.54     1581.33    237.56 o 
  -6   1  26     8028.50     9035.79    527.63 o 
  -5   1  26     2244.73     2098.43    250.24 o 
  -4   1  26      191.35      510.34    178.96 o 
  -3   1  26       51.56      138.81    151.44 o 
  -2   1  26     5221.69     5912.33    321.03 o 
  -1   1  26     5115.92     5676.50    306.80 o 
   0   1  26     4504.37     4747.81    271.20 o 
   1   1  26      397.94      432.11    124.25 o 
   2   1  26     1900.40     1988.29    158.25 o 
   3   1  26     1021.19     1142.52    168.79 o 
   4   1  26     7432.64     7401.12    354.75 o 
   5   1  26      621.49      414.78    276.36 o 
   6   1  26       11.07       63.68    142.59 o 
  -9   2  26     4389.41     4151.11    449.76 o 
  -8   2  26     3311.51     3670.03    322.69 o 
  -7   2  26       43.46     -101.94    168.14 o 
  -6   2  26     1216.67     1663.70    244.57 o 
  -5   2  26     5492.21     5767.31    343.72 o 
  -4   2  26     3487.67     3733.33    325.71 o 
  -3   2  26     1468.18     1328.20    211.16 o 
  -2   2  26      512.88      590.47    148.55 o 
  -1   2  26     1294.50     1758.65    185.64 o 
   0   2  26     2359.20     2489.95    208.33 o 
   1   2  26     1621.20     1746.19    231.75 o 
   2   2  26     2218.12     2309.25    201.80 o 
   3   2  26      277.70      688.09    189.52 o 
   4   2  26      213.88      496.74    191.22 o 
   5   2  26     1061.76     1580.33    552.53 o 
  -8   3  26      640.09      747.84    222.73 o 
  -7   3  26     6471.56     6154.55    508.11 o 
  -6   3  26      463.46      146.51    165.57 o 
  -5   3  26     5724.97     5085.95    332.44 o 
  -4   3  26      439.64      438.22    166.55 o 
  -3   3  26     1428.82     1568.54    233.68 o 
  -2   3  26     1426.36     1592.17    208.06 o 
  -1   3  26     9690.59     9881.57    469.80 o 
   0   3  26       29.60     -168.66    123.85 o 
   1   3  26      122.57      -96.52    126.25 o 
   2   3  26     1283.35     1381.25    181.38 o 
   3   3  26     5168.10     4998.20    339.57 o 
   4   3  26       20.09      317.16    195.89 o 
   5   3  26     2631.51     2735.73    317.95 o 
  -7   4  26      327.89      262.56    185.80 o 
  -6   4  26      533.66      641.59    211.62 o 
  -5   4  26     7752.65     6565.62    443.37 o 
  -4   4  26       11.58      -62.84    155.25 o 
  -3   4  26     5516.39     5304.68    446.13 o 
  -2   4  26      342.03      334.76    183.89 o 
  -1   4  26      580.99      798.72    181.36 o 
   0   4  26      210.38      120.67    149.64 o 
   1   4  26     8515.73     7601.32    400.69 o 
   2   4  26       34.47     -217.63    194.69 o 
   3   4  26     1240.74     1349.11    276.44 o 
   4   4  26      482.30      651.07    210.16 o 
  -6   5  26     2659.79     2255.73    266.13 o 
  -5   5  26      354.42      277.85    297.35 o 
  -4   5  26       82.14      121.98    205.62 o 
  -3   5  26     1574.17     1226.35    220.30 o 
  -2   5  26     1229.40      982.82    302.82 o 
  -1   5  26     3049.82     2658.96    432.71 o 
   0   5  26     2339.97     1815.20    225.17 o 
   1   5  26       62.98     -105.90    149.46 o 
   2   5  26      787.32      426.88    188.95 o 
  -9   0  27      979.04     1288.32    489.62 o 
  -7   0  27     7141.70     7825.66    930.00 o 
  -5   0  27      973.10      899.48    511.50 o 
  -3   0  27     4207.63     5169.69    506.03 o 
  -1   0  27     6192.42     6578.36    585.35 o 
   1   0  27      495.00      650.74    465.00 o 
   3   0  27     6357.49     6210.62    435.99 o 
   5   0  27     1599.51     1578.77    262.00 o 
  -9   1  27     6992.14     6583.97    519.37 o 
  -8   1  27      236.52      412.54    298.15 o 
  -7   1  27      511.70      758.80    206.93 o 
  -6   1  27     1656.47     2072.74    263.59 o 
  -5   1  27    10653.59    11948.80    952.49 o 
  -4   1  27     1176.30     1454.52    254.51 o 
  -3   1  27     1374.90     1679.36    224.80 o 
  -2   1  27       12.37       67.72    146.16 o 
  -1   1  27     5336.18     6244.51    327.26 o 
   0   1  27     1925.49     2385.76    194.98 o 
   1   1  27     7291.55     7908.99    377.55 o 
   2   1  27      141.53      269.04    176.08 o 
   4   1  27      980.97     1190.54    233.66 o 
   5   1  27     3906.84     4371.19    469.10 o 
  -8   2  27     1042.17      900.38    227.57 o 
  -7   2  27     3100.21     3312.51    323.66 o 
  -6   2  27     2779.46     2872.56    299.38 o 
  -5   2  27       36.07      144.00    170.18 o 
  -4   2  27        9.53     -135.44    134.43 o 
  -3   2  27     4023.91     4313.10    285.28 o 
  -2   2  27     3822.00     4131.24    388.88 o 
  -1   2  27     1968.67     2132.13    200.92 o 
   0   2  27      754.88      821.72    174.90 o 
   1   2  27      407.47      456.42    139.89 o 
   2   2  27     1300.01     1399.44    171.74 o 
   3   2  27     3530.65     3469.17    321.06 o 
   4   2  27     1532.21     1602.88    366.53 o 
  -8   3  27     2105.97     2251.38    396.44 o 
  -7   3  27      159.79      293.66    204.32 o 
  -6   3  27     4087.32     4171.87    334.63 o 
  -5   3  27       41.60       41.94    158.96 o 
  -4   3  27     9209.13     8825.28    448.15 o 
  -3   3  27      262.82      138.06    156.79 o 
  -2   3  27      204.76      202.45    144.75 o 
  -1   3  27       42.20      287.29    140.70 o 
   0   3  27    10942.08    12093.54    540.03 o 
   1   3  27      638.08      385.26    144.87 o 
   2   3  27     1702.18     1661.97    221.17 o 
   3   3  27        1.39      -94.83    162.75 o 
   4   3  27     1360.58     1631.04    263.58 o 
  -6   4  27     3632.59     3110.83    285.11 o 
  -5   4  27       33.96       17.70    169.92 o 
  -4   4  27     1016.02      894.99    207.67 o 
  -3   4  27       16.23       -0.31    158.09 o 
  -2   4  27     4837.08     4679.51    392.27 o 
  -1   4  27       20.76       -0.98    143.22 o 
   0   4  27      659.18      378.06    166.23 o 
   1   4  27       39.59      -63.11    145.55 o 
   2   4  27     2396.17     2502.06    257.21 o 
   3   4  27      839.23      812.10    225.40 o 
  -4   5  27     2475.78     2020.42    302.03 o 
  -3   5  27      156.36     -155.08    211.62 o 
  -2   5  27      182.11      -28.39    166.91 o 
  -1   5  27      584.45      510.97    233.33 o 
   0   5  27     3471.94     3047.26    264.89 o 
  -8   0  28     2756.74     2727.08    596.29 o 
  -6   0  28    12213.16    16015.10   1504.41 o 
  -4   0  28     7198.28     8123.80    919.06 o 
  -2   0  28     2558.27     2636.29    423.97 o 
   0   0  28    12568.71    13856.12    804.40 o 
   2   0  28      814.49     1219.94    352.85 o 
   4   0  28     5503.47     5451.19    415.83 o 
  -8   1  28     4427.45     4981.66    387.86 o 
  -7   1  28      334.56      251.41    195.27 o 
  -6   1  28      308.96      183.57    186.03 o 
  -5   1  28        3.86      152.00    247.29 o 
  -4   1  28     2928.12     3488.35    302.32 o 
  -3   1  28      437.98      807.57    182.37 o 
  -2   1  28     4911.54     5139.85    506.80 o 
  -1   1  28      755.60      865.29    184.54 o 
   0   1  28        1.96       62.41    117.65 o 
   1   1  28      172.96      273.38    126.52 o 
   2   1  28     3206.41     3430.15    232.36 o 
   3   1  28      652.56     1154.29    309.09 o 
   4   1  28     1123.98     1476.89    248.07 o 
  -7   2  28      940.48     1020.90    232.90 o 
  -6   2  28     3107.93     3105.48    507.61 o 
  -5   2  28     8082.28     8857.22    761.49 o 
  -4   2  28     3842.22     4063.65    333.56 o 
  -3   2  28      650.98      706.00    234.61 o 
  -2   2  28      595.85      621.63    217.14 o 
  -1   2  28     5014.21     5394.74    308.29 o 
   0   2  28     4610.62     5100.75    337.56 o 
   1   2  28     3345.41     3367.54    239.32 o 
   2   2  28      699.97      685.61    163.13 o 
   3   2  28      769.20      749.40    207.88 o 
  -7   3  28     2479.44     2408.12    389.16 o 
  -6   3  28      202.57       81.40    292.21 o 
  -5   3  28      220.36      298.63    234.77 o 
  -4   3  28      511.58      362.14    171.83 o 
  -3   3  28     3786.98     4323.14    432.31 o 
  -2   3  28      327.56      386.34    220.70 o 
  -1   3  28     1699.08     1769.15    291.76 o 
   0   3  28       84.00      132.78    136.79 o 
   1   3  28     1476.74     1754.23    198.39 o 
   2   3  28      406.50      388.42    157.14 o 
   3   3  28     1968.66     2218.31    275.00 o 
  -5   4  28     6342.21     5979.61    378.54 o 
  -4   4  28     1247.35     1188.00    207.06 o 
  -3   4  28      623.66      694.66    188.70 o 
  -2   4  28      201.04       80.08    188.10 o 
  -1   4  28     5334.72     5688.14    366.41 o 
   0   4  28      819.02     1050.44    195.45 o 
   1   4  28     3687.90     3660.98    277.87 o 
  -7   0  29     4117.59     5333.81    768.62 o 
  -5   0  29     3508.17     4299.87    670.15 o 
  -3   0  29     5660.69     7037.89    837.00 o 
  -1   0  29      196.40      801.44    358.32 o 
   1   0  29     2545.49     2772.65    287.21 o 
   3   0  29     3074.20     2932.23    437.65 o 
  -7   1  29     2559.06     2497.57    347.03 o 
  -6   1  29     1143.82     1600.65    245.52 o 
  -5   1  29     8019.14     8226.79    596.78 o 
  -4   1  29     1066.13     1280.51    216.96 o 
  -3   1  29        6.58       -9.70    151.61 o 
  -2   1  29       52.85      162.63    153.09 o 
  -1   1  29     7888.23     8463.69    478.57 o 
   0   1  29     1397.72     1301.09    195.26 o 
   1   1  29     2054.01     2527.37    241.40 o 
   2   1  29       15.83      -73.70    151.81 o 
   3   1  29     1884.37     1980.40    267.87 o 
  -6   2  29        9.67      200.62    194.20 o 
  -5   2  29      681.91      878.39    213.37 o 
  -4   2  29     3047.77     3138.70    298.81 o 
  -3   2  29     3791.09     4992.43    625.50 o 
  -2   2  29      805.59      885.34    215.12 o 
  -1   2  29      243.53      214.96    163.05 o 
   0   2  29     1000.71     1297.82    171.75 o 
   1   2  29     2173.99     2587.50    214.45 o 
   2   2  29     1543.36     1937.61    254.90 o 
  -5   3  29       12.18     -197.29    263.12 o 
  -4   3  29     2223.22     1811.27    262.58 o 
  -3   3  29       55.26      -65.00    228.99 o 
  -2   3  29     1142.90     1086.28    186.43 o 
  -1   3  29       87.91      129.77    145.28 o 
   0   3  29     8187.11     8272.28    418.59 o 
   1   3  29       83.38      -63.12    133.77 o 
  -3   4  29       14.73      313.96    195.20 o 
  -2   4  29     2915.83     2842.62    256.58 o 
  -1   4  29        2.06       66.91    156.74 o 
  -6   0  30     6673.65     6695.98    850.67 o 
  -4   0  30     1105.41     1247.29    440.38 o 
  -2   0  30     3932.28     4671.87    670.15 o 
   0   0  30     4357.62     3531.25    552.53 o 
  -6   1  30      401.98      917.86    350.12 o 
  -5   1  30     1230.53     1595.69    237.57 o 
  -4   1  30     6624.46     7169.55    447.14 o 
  -3   1  30     1121.83     1253.42    212.09 o 
  -2   1  30      748.22      793.14    184.75 o 
  -1   1  30      689.66      467.85    166.02 o 
   0   1  30     3429.29     4165.15    305.48 o 
   1   1  30     1811.05     1566.29    244.40 o 
   2   1  30     3100.84     3564.08    423.97 o 
  -5   2  30     1966.70     2248.19    275.28 o 
  -4   2  30      118.37     -117.51    177.54 o 
  -3   2  30       91.32       96.83    183.36 o 
  -2   2  30     1760.65     1836.31    239.40 o 
  -1   2  30     1976.31     1927.30    237.04 o 
   0   2  30     1654.40     1995.76    198.44 o 
   1   2  30      464.51      749.47    154.19 o 
  -3   3  30     2205.05     2543.17    351.22 o 
  -2   3  30      380.72      481.73    180.91 o 
  -1   3  30       13.74      156.21    145.07 o 
  -3   0  31     5344.07     6665.89    823.32 o 
  -1   0  31     2057.54     3175.67    547.06 o 
  -4   1  31        1.96     -209.93    227.95 o 
  -3   1  31     1446.60     1900.41    237.49 o 
  -2   1  31      825.30      728.73    189.08 o 
  -1   1  31     3746.07     4341.66    317.51 o 
   0   1  31      469.12      486.86    197.77 o 
                                                 
